# Supplementary material for: A Colour Opponent Model That Explains Tsetse Fly Attraction to Visual Baits and Can Be Used to Investigate More Efficacious Bait Materials
Source: PLoS Negl Trop Dis. 2014 Dec 4;8(12):e3360. doi: 10.1371/journal.pntd.0003360 (PMC4256293; doi:10.1371/journal.pntd.0003360)
Supplement: Dataset S1 — Collated dataset. The dataset used in statistical analysis, including calculated photoreceptor excitations for each visual bait. (XLSX) [file pntd.0003360.s001.xlsx]

## Sheet: CollatedDataSet
Raw data were not collected by the author, but were extracted from the tables and figures of published manuscripts. The exact locations of those raw data are described below. Shareware with which to digitally extract data from published figures is available at http://datathief.org/.						Photoreceptor excitations calculated by the author from reflectance spectra provided in the source publications.					Log transformed tsetse fly catches calculated by the author from values provided in the source publications. See explanatory notes.
Original data collected by:	Location of original manuscript:	DOI:	Visual bait identifier:	Location of tsetse fly catch data within manuscript:	Location of reflectance spectrum within manuscript:	R1-6 E	R7p E	R7y E	R8p E	R8y E	Log (male catch [% of standard] + 1)	Log (female catch [% of standard] + 1)			Explanatory notes.
Lindh et al (2012)	PLoS Negl Trop Dis 6: e1661	http://dx.doi.org/10.1371/journal.pntd.0001661	black 1	Tables 1 and 2.	Online supporting material, figure S1.	0.20167	0.41645	0.31538	0.21541	0.14491	1.75841	1.67517			Standard visual baits used to normalise tsetse fly catches within studies. Normalised catch = 100%.
Lindh et al (2012)	PLoS Negl Trop Dis 6: e1661	http://dx.doi.org/10.1371/journal.pntd.0001662	black2	Tables 1 and 2.	Online supporting material, figure S1.	0.24461	0.50043	0.38323	0.25968	0.17131	1.80277	1.78533			Visual baits tested multiple times in the original studies. Tsetse catches used for analysis are a mean normalised catch across all reported for that visual bait.
Lindh et al (2012)	PLoS Negl Trop Dis 6: e1661	http://dx.doi.org/10.1371/journal.pntd.0001663	blue 10	Tables 1 and 2.	Online supporting material, figure S1.	0.7156	0.72686	0.77445	0.77358	0.55503	1.57978	1.65321			Tsetse fly catch data were entered to the number of decimal places given in the original studies, expressed as a percentage.
Lindh et al (2012)	PLoS Negl Trop Dis 6: e1661	http://dx.doi.org/10.1371/journal.pntd.0001664	blue 11	Tables 1 and 2.	Online supporting material, figure S1.	0.78199	0.80128	0.83348	0.82416	0.66434	1.38021	1.5563			Where mean catches were calculated (see above), the resulting mean was not rounded.
Lindh et al (2012)	PLoS Negl Trop Dis 6: e1661	http://dx.doi.org/10.1371/journal.pntd.0001665	blue 12	Tables 1 and 2.	Online supporting material, figure S1.	0.73148	0.75146	0.79568	0.78725	0.57166	1.83569	1.74429
Lindh et al (2012)	PLoS Negl Trop Dis 6: e1661	http://dx.doi.org/10.1371/journal.pntd.0001666	blue 13	Tables 1 and 2.	Online supporting material, figure S1.	0.70403	0.72003	0.76816	0.76695	0.52529	1.75587	1.76343
Lindh et al (2012)	PLoS Negl Trop Dis 6: e1661	http://dx.doi.org/10.1371/journal.pntd.0001667	blue 2	Tables 1 and 2.	Online supporting material, figure S1.	0.66099	0.78927	0.80808	0.73105	0.43845	1.68124	1.59106
Lindh et al (2012)	PLoS Negl Trop Dis 6: e1661	http://dx.doi.org/10.1371/journal.pntd.0001668	blue 3	Tables 1 and 2.	Online supporting material, figure S1.	0.72718	0.81854	0.8363	0.78374	0.54275	1.68124	1.6721
Lindh et al (2012)	PLoS Negl Trop Dis 6: e1661	http://dx.doi.org/10.1371/journal.pntd.0001669	blue 4	Tables 1 and 2.	Online supporting material, figure S1.	0.81758	0.85726	0.88885	0.85667	0.69286	1.61278	1.58546
Lindh et al (2012)	PLoS Negl Trop Dis 6: e1661	http://dx.doi.org/10.1371/journal.pntd.0001670	blue 5	Tables 1 and 2.	Online supporting material, figure S1.	0.78502	0.86469	0.86783	0.81592	0.68175	1.50515	1.47712
Lindh et al (2012)	PLoS Negl Trop Dis 6: e1661	http://dx.doi.org/10.1371/journal.pntd.0001671	blue 6	Tables 1 and 2.	Online supporting material, figure S1.	0.62804	0.77837	0.7816	0.6979	0.4011	1.65321	1.51851
Lindh et al (2012)	PLoS Negl Trop Dis 6: e1661	http://dx.doi.org/10.1371/journal.pntd.0001672	blue 7 (inc. multi-layered)	Tables 1 and 2.	Online supporting material, figure S1.	0.76299	0.68182	0.81183	0.82235	0.59161	1.70969	1.66039
Lindh et al (2012)	PLoS Negl Trop Dis 6: e1661	http://dx.doi.org/10.1371/journal.pntd.0001673	blue 8	Tables 1 and 2.	Online supporting material, figure S1.	0.61964	0.72409	0.76853	0.69851	0.39335	1.74819	1.70757
Lindh et al (2012)	PLoS Negl Trop Dis 6: e1661	http://dx.doi.org/10.1371/journal.pntd.0001674	blue 9	Tables 1 and 2.	Online supporting material, figure S1.	0.79131	0.73476	0.83766	0.84043	0.65473	1.69897	1.68124
Lindh et al (2012)	PLoS Negl Trop Dis 6: e1661	http://dx.doi.org/10.1371/journal.pntd.0001675	brown	Tables 1 and 2.	Online supporting material, figure S1.	0.31093	0.58724	0.45573	0.31378	0.24225	1.9058	1.8451
Lindh et al (2012)	PLoS Negl Trop Dis 6: e1661	http://dx.doi.org/10.1371/journal.pntd.0001676	green 1	Tables 1 and 2.	Online supporting material, figure S1.	0.72953	0.83026	0.75902	0.69886	0.74227	1.64345	1.59106
Lindh et al (2012)	PLoS Negl Trop Dis 6: e1661	http://dx.doi.org/10.1371/journal.pntd.0001677	green 2	Tables 1 and 2.	Online supporting material, figure S1.	0.62423	0.46981	0.54174	0.62453	0.59765	1.78888	1.6902
Lindh et al (2012)	PLoS Negl Trop Dis 6: e1661	http://dx.doi.org/10.1371/journal.pntd.0001678	green 3	Tables 1 and 2.	Online supporting material, figure S1.	0.48621	0.71111	0.56876	0.45046	0.47294	1.6902	1.63347
Lindh et al (2012)	PLoS Negl Trop Dis 6: e1661	http://dx.doi.org/10.1371/journal.pntd.0001679	grey 1	Tables 1 and 2.	Online supporting material, figure S1.	0.76367	0.85943	0.83133	0.78825	0.67764	1.61278	1.61278
Lindh et al (2012)	PLoS Negl Trop Dis 6: e1661	http://dx.doi.org/10.1371/journal.pntd.0001680	grey 2	Tables 1 and 2.	Online supporting material, figure S1.	0.58241	0.7831	0.70947	0.59976	0.48202	1.5682	1.59106
Lindh et al (2012)	PLoS Negl Trop Dis 6: e1661	http://dx.doi.org/10.1371/journal.pntd.0001681	orange	Tables 1 and 2.	Online supporting material, figure S1.	0.45057	0.71532	0.57144	0.40949	0.47158	1.76092	1.65321
Lindh et al (2012)	PLoS Negl Trop Dis 6: e1661	http://dx.doi.org/10.1371/journal.pntd.0001682	purple 1	Tables 1 and 2.	Online supporting material, figure S1.	0.64264	0.73631	0.76605	0.72054	0.4402	1.84198	1.66978
Lindh et al (2012)	PLoS Negl Trop Dis 6: e1661	http://dx.doi.org/10.1371/journal.pntd.0001683	purple 2	Tables 1 and 2.	Online supporting material, figure S1.	0.6476	0.68249	0.78761	0.73935	0.41318	1.85884	1.81458
Lindh et al (2012)	PLoS Negl Trop Dis 6: e1661	http://dx.doi.org/10.1371/journal.pntd.0001684	purple 3	Tables 1 and 2.	Online supporting material, figure S1.	0.37954	0.71448	0.62495	0.40503	0.22886	1.74036	1.70757
Lindh et al (2012)	PLoS Negl Trop Dis 6: e1661	http://dx.doi.org/10.1371/journal.pntd.0001685	purple 4	Tables 1 and 2.	Online supporting material, figure S1.	0.62766	0.83669	0.82033	0.67704	0.44237	1.86923	1.79934
Lindh et al (2012)	PLoS Negl Trop Dis 6: e1661	http://dx.doi.org/10.1371/journal.pntd.0001686	purple 5	Tables 1 and 2.	Online supporting material, figure S1.	0.64306	0.78383	0.81458	0.71166	0.45353	1.91381	1.72428
Lindh et al (2012)	PLoS Negl Trop Dis 6: e1661	http://dx.doi.org/10.1371/journal.pntd.0001687	purple 6	Tables 1 and 2.	Online supporting material, figure S1.	0.45648	0.75284	0.68402	0.48759	0.29923	1.65321	1.6721
Lindh et al (2012)	PLoS Negl Trop Dis 6: e1661	http://dx.doi.org/10.1371/journal.pntd.0001688	purple 7	Tables 1 and 2.	Online supporting material, figure S1.	0.40431	0.67062	0.64715	0.44399	0.25677	1.70757	1.72428
Lindh et al (2012)	PLoS Negl Trop Dis 6: e1661	http://dx.doi.org/10.1371/journal.pntd.0001689	purple 8	Tables 1 and 2.	Online supporting material, figure S1.	0.61639	0.7548	0.76107	0.67915	0.44533	1.87506	1.77815
Lindh et al (2012)	PLoS Negl Trop Dis 6: e1661	http://dx.doi.org/10.1371/journal.pntd.0001690	red 1	Tables 1 and 2.	Online supporting material, figure S1.	0.26378	0.51055	0.4038	0.27942	0.20305	1.70329	1.74819
Lindh et al (2012)	PLoS Negl Trop Dis 6: e1661	http://dx.doi.org/10.1371/journal.pntd.0001691	red 2	Tables 1 and 2.	Online supporting material, figure S1.	0.27645	0.55264	0.46197	0.29891	0.18817	1.88081	1.83251
Lindh et al (2012)	PLoS Negl Trop Dis 6: e1661	http://dx.doi.org/10.1371/journal.pntd.0001692	standard	Tables 1 and 2.	Online supporting material, figure S1.	0.62821	0.43089	0.66699	0.71511	0.3981	2.00432	2.00432
Lindh et al (2012)	PLoS Negl Trop Dis 6: e1661	http://dx.doi.org/10.1371/journal.pntd.0001693	white 1	Tables 1 and 2.	Online supporting material, figure S1.	0.90553	0.94673	0.93567	0.91476	0.87406	1.91908	1.66276
Lindh et al (2012)	PLoS Negl Trop Dis 6: e1661	http://dx.doi.org/10.1371/journal.pntd.0001694	white 2	Tables 1 and 2.	Online supporting material, figure S1.	0.89006	0.67882	0.89402	0.90929	0.8603	1.66276	1.716
Lindh et al (2012)	PLoS Negl Trop Dis 6: e1661	http://dx.doi.org/10.1371/journal.pntd.0001695	white 3	Tables 1 and 2.	Online supporting material, figure S1.	0.89883	0.87132	0.91808	0.91363	0.86945	1.65321	1.49136
Lindh et al (2012)	PLoS Negl Trop Dis 6: e1661	http://dx.doi.org/10.1371/journal.pntd.0001696	yellow 1	Tables 1 and 2.	Online supporting material, figure S1.	0.76027	0.85444	0.75832	0.7017	0.8001	1.60206	1.51851
Lindh et al (2012)	PLoS Negl Trop Dis 6: e1661	http://dx.doi.org/10.1371/journal.pntd.0001697	yellow 2	Tables 1 and 2.	Online supporting material, figure S1.	0.87073	0.85192	0.87347	0.86868	0.86154	1.73239	1.51851
Green (1988)	Bull Ent Res 78: 591	http://dx.doi.org/10.1017/S0007485300015443	[1] (~ spectra [31],[32],[40],[74])	Screen experiments; tables IIIb, IV, and V.	Figure 1.	0.72191	0.39543	0.74863	0.79224	0.52133	2.00432	2.00432
Green (1988)	Bull Ent Res 78: 591	http://dx.doi.org/10.1017/S0007485300015443	[10]	Screen experiments; tables IIIb, IV, and V.	Figure 1.	0.60188	0.72782	0.64335	0.58307	0.53602	1.54158	1.56229
Green (1988)	Bull Ent Res 78: 591	http://dx.doi.org/10.1017/S0007485300015443	[11] (~ spectrum [36])	Screen experiments; tables IIIb, IV, and V.	Figure 1.	0.616	0.36506	0.3896	0.56484	0.6424	1.86629	1.70757
Green (1988)	Bull Ent Res 78: 591	http://dx.doi.org/10.1017/S0007485300015443	[12] (~spectrum [35],[75])	Screen experiments; tables IIIb, IV, and V.	Figure 1.	0.66627	0.70609	0.53998	0.54099	0.75734	1.58433	1.73078
Green (1988)	Bull Ent Res 78: 591	http://dx.doi.org/10.1017/S0007485300015443	[16] (~ spectrum [38],[76])	Screen experiments; tables IIIb, IV, and V.	Figure 1.	0.17104	0.32316	0.24269	0.18015	0.14115	1.86421	1.73799
Green (1988)	Bull Ent Res 78: 591	http://dx.doi.org/10.1017/S0007485300015443	[17]	Screen experiments; tables IIIb, IV, and V.	Figure 1.	0.25613	0.55589	0.44507	0.26045	0.18751	2.11793	1.99476
Green (1988)	Bull Ent Res 78: 591	http://dx.doi.org/10.1017/S0007485300015443	[18]	Screen experiments; tables IIIb, IV, and V.	Figure 1.	0.15025	0.36681	0.27108	0.15005	0.1092	1.85673	1.76042
Green (1988)	Bull Ent Res 78: 591	http://dx.doi.org/10.1017/S0007485300015443	[2]	Screen experiments; tables IIIb, IV, and V.	Figure 1.	0.53242	0.47958	0.6286	0.63038	0.32077	1.76418	1.99607
Green (1988)	Bull Ent Res 78: 591	http://dx.doi.org/10.1017/S0007485300015443	[29]	Screen experiments; tables IIIb, IV, and V.	Figure 1.	0.73884	0.79659	0.8235	0.77117	0.63567	1.70243	1.72997
Green (1988)	Bull Ent Res 78: 591	http://dx.doi.org/10.1017/S0007485300015443	[3]	Screen experiments; tables IIIb, IV, and V.	Figure 1.	0.80248	0.66826	0.81102	0.83955	0.70919	1.59879	1.78462
Green (1988)	Bull Ent Res 78: 591	http://dx.doi.org/10.1017/S0007485300015443	[30]	Screen experiments; tables IIIb, IV, and V.	Figure 1.	0.52417	0.59826	0.69503	0.62108	0.3027	2.02036	1.8014
Green (1988)	Bull Ent Res 78: 591	http://dx.doi.org/10.1017/S0007485300015443	[39]	Screen experiments; tables IIIb, IV, and V.	Figure 1.	0.6068	0.72846	0.73862	0.68388	0.40265	1.7767	1.7185
Green (1988)	Bull Ent Res 78: 591	http://dx.doi.org/10.1017/S0007485300015443	[4]	Screen experiments; tables IIIb, IV, and V.	Figure 1.	0.74458	0.72496	0.80935	0.79902	0.60642	1.65321	1.75358
Green (1988)	Bull Ent Res 78: 591	http://dx.doi.org/10.1017/S0007485300015443	[44] (~ spectrum [24])	Screen experiments; tables IIIb, IV, and V.	Figure 1.	0.14268	0.25207	0.20863	0.15836	0.10485	1.91302	1.80209
Green (1988)	Bull Ent Res 78: 591	http://dx.doi.org/10.1017/S0007485300015443	[45]	Screen experiments; tables IIIb, IV, and V.	Figure 1.	0.27314	0.42356	0.3681	0.29931	0.20677	2.00475	1.74507
Green (1988)	Bull Ent Res 78: 591	http://dx.doi.org/10.1017/S0007485300015443	[46]	Screen experiments; tables IIIb, IV, and V.	Figure 1.	0.37677	0.54981	0.48458	0.40197	0.30444	1.94694	1.71933
Green (1988)	Bull Ent Res 78: 591	http://dx.doi.org/10.1017/S0007485300015443	[47]	Screen experiments; tables IIIb, IV, and V.	Figure 1.	0.80608	0.89648	0.86973	0.82391	0.74363	1.82543	1.79518
Green (1988)	Bull Ent Res 78: 591	http://dx.doi.org/10.1017/S0007485300015443	[48]	Screen experiments; tables IIIb, IV, and V.	Figure 1.	0.87319	0.93302	0.91615	0.88583	0.82843	1.70243	1.65031
Green (1988)	Bull Ent Res 78: 591	http://dx.doi.org/10.1017/S0007485300015443	[49] (~spectrum [51])	Screen experiments; tables IIIb, IV, and V.	Figure 1.	0.90021	0.94154	0.93142	0.91073	0.86663	1.73918	1.70544
Green (1988)	Bull Ent Res 78: 591	http://dx.doi.org/10.1017/S0007485300015443	[5]	Screen experiments; tables IIIb, IV, and V.	Figure 1.	0.54646	0.53306	0.66427	0.63849	0.33805	1.97955	1.91275
Green (1988)	Bull Ent Res 78: 591	http://dx.doi.org/10.1017/S0007485300015443	[50] (~spectrum [21])	Screen experiments; tables IIIb, IV, and V.	Figure 1.	0.88319	0.65687	0.87593	0.902	0.85745	1.79831	1.78211
Green (1988)	Bull Ent Res 78: 591	http://dx.doi.org/10.1017/S0007485300015443	[52] (~ spectrum [20],[61])	Screen experiments; tables IIIb, IV, and V.	Figure 1.	0.87094	0.90802	0.90204	0.88353	0.83706	1.5172	1.61384
Green (1988)	Bull Ent Res 78: 591	http://dx.doi.org/10.1017/S0007485300015443	[53]	Screen experiments; tables IIIb, IV, and V.	Figure 1.	0.2465	0.52467	0.43578	0.25524	0.17851	1.83759	1.78247
Green (1988)	Bull Ent Res 78: 591	http://dx.doi.org/10.1017/S0007485300015443	[54]	Screen experiments; tables IIIb, IV, and V.	Figure 1.	0.19662	0.43085	0.34259	0.20302	0.14374	1.716	1.83315
Green (1988)	Bull Ent Res 78: 591	http://dx.doi.org/10.1017/S0007485300015443	[6]	Screen experiments; tables IIIb, IV, and V.	Figure 1.	0.23211	0.46354	0.40028	0.26541	0.13802	1.95569	1.86629
Green (1988)	Bull Ent Res 78: 591	http://dx.doi.org/10.1017/S0007485300015443	[8]	Screen experiments; tables IIIb, IV, and V.	Figure 1.	0.54488	0.65668	0.73472	0.63493	0.31412	1.95809	1.83885
Green (1988)	Bull Ent Res 78: 591	http://dx.doi.org/10.1017/S0007485300015443	[9]	Screen experiments; tables IIIb, IV, and V.	Figure 1.	0.39208	0.33093	0.32583	0.39812	0.31596	1.63749	1.66276
Green (1988)	Bull Ent Res 78: 591	http://dx.doi.org/10.1017/S0007485300015443	[12]	Biconical trap experiments; table I.	Figure 1.	0.66627	0.70609	0.53998	0.54099	0.75734	0.49136	0.20412
Green (1988)	Bull Ent Res 78: 591	http://dx.doi.org/10.1017/S0007485300015443	[14]	Biconical trap experiments; table I.	Figure 1.	0.39406	0.60396	0.44906	0.3074	0.48758	0.75587	0.5682
Green (1988)	Bull Ent Res 78: 591	http://dx.doi.org/10.1017/S0007485300015443	[27]	Biconical trap experiments; table I.	Figure 1.	0.31735	0.41445	0.30643	0.26781	0.36903	1.16137	0.95424
Green (1988)	Bull Ent Res 78: 591	http://dx.doi.org/10.1017/S0007485300015443	[15]	Biconical trap experiments; table I.	Figure 1.	0.25384	0.41665	0.31991	0.24278	0.26471	1.28556	1.1038
Green (1988)	Bull Ent Res 78: 591	http://dx.doi.org/10.1017/S0007485300015443	[18]	Biconical trap experiments; table I.	Figure 1.	0.15025	0.36681	0.27108	0.15005	0.1092	1.2878	1.2878
Green (1988)	Bull Ent Res 78: 591	http://dx.doi.org/10.1017/S0007485300015443	[28]	Biconical trap experiments; table I.	Figure 1.	0.64045	0.78442	0.70285	0.63406	0.60742	1.29885	1.12385
Green (1988)	Bull Ent Res 78: 591	http://dx.doi.org/10.1017/S0007485300015443	[44] (~ spectrum [24])	Biconical trap experiments; table I.	Figure 1.	0.14268	0.25207	0.20863	0.15836	0.10485	1.32634	1.1959
Green (1988)	Bull Ent Res 78: 591	http://dx.doi.org/10.1017/S0007485300015443	[22]	Biconical trap experiments; table I.	Figure 1.	0.83392	0.869	0.88027	0.85323	0.78486	1.33646	1.16435
Green (1988)	Bull Ent Res 78: 591	http://dx.doi.org/10.1017/S0007485300015443	[16]	Biconical trap experiments; table I.	Figure 1.	0.17104	0.32316	0.24269	0.18015	0.14115	1.3784	1.29226
Green (1988)	Bull Ent Res 78: 591	http://dx.doi.org/10.1017/S0007485300015443	[10]	Biconical trap experiments; table I.	Figure 1.	0.60188	0.72782	0.64335	0.58307	0.53602	1.49969	1.10037
Green (1988)	Bull Ent Res 78: 591	http://dx.doi.org/10.1017/S0007485300015443	[26]	Biconical trap experiments; table I.	Figure 1.	0.79993	0.86162	0.86299	0.82625	0.73888	1.51188	1.37107
Green (1988)	Bull Ent Res 78: 591	http://dx.doi.org/10.1017/S0007485300015443	[52] (~ spectrum [20],[61])	Biconical trap experiments; table I.	Figure 1.	0.87094	0.90802	0.90204	0.88353	0.83706	1.52114	1.35603
Green (1988)	Bull Ent Res 78: 591	http://dx.doi.org/10.1017/S0007485300015443	[11]	Biconical trap experiments; table I.	Figure 1.	0.616	0.36506	0.3896	0.56484	0.6424	1.57634	1.24797
Green (1988)	Bull Ent Res 78: 591	http://dx.doi.org/10.1017/S0007485300015443	[50] (~ spectrum [21])	Biconical trap experiments; table I.	Figure 1.	0.88319	0.65687	0.87593	0.902	0.85745	1.67394	1.70501
Green (1988)	Bull Ent Res 78: 591	http://dx.doi.org/10.1017/S0007485300015443	[9]	Biconical trap experiments; table I.	Figure 1.	0.39208	0.33093	0.32583	0.39812	0.31596	1.68124	1.41996
Green (1988)	Bull Ent Res 78: 591	http://dx.doi.org/10.1017/S0007485300015443	[17]	Biconical trap experiments; table I.	Figure 1.	0.25613	0.55589	0.44507	0.26045	0.18751	1.76193	1.78958
Green (1988)	Bull Ent Res 78: 591	http://dx.doi.org/10.1017/S0007485300015443	[6]	Biconical trap experiments; table I.	Figure 1.	0.23211	0.46354	0.40028	0.26541	0.13802	1.76418	1.47857
Green (1988)	Bull Ent Res 78: 591	http://dx.doi.org/10.1017/S0007485300015443	[30]	Biconical trap experiments; table I.	Figure 1.	0.52417	0.59826	0.69503	0.62108	0.3027	1.76716	1.77887
Green (1988)	Bull Ent Res 78: 591	http://dx.doi.org/10.1017/S0007485300015443	[23]	Biconical trap experiments; table I.	Figure 1.	0.49168	0.70128	0.65497	0.51626	0.38819	1.78319	1.68753
Green (1988)	Bull Ent Res 78: 591	http://dx.doi.org/10.1017/S0007485300015443	[29]	Biconical trap experiments; table I.	Figure 1.	0.73884	0.79659	0.8235	0.77117	0.63567	1.81291	1.57978
Green (1988)	Bull Ent Res 78: 591	http://dx.doi.org/10.1017/S0007485300015443	[3]	Biconical trap experiments; table I.	Figure 1.	0.80248	0.66826	0.81102	0.83955	0.70919	1.8293	1.82347
Green (1988)	Bull Ent Res 78: 591	http://dx.doi.org/10.1017/S0007485300015443	[5]	Biconical trap experiments; table I.	Figure 1.	0.54646	0.53306	0.66427	0.63849	0.33805	1.95665	1.93802
Green (1988)	Bull Ent Res 78: 591	http://dx.doi.org/10.1017/S0007485300015443	[1]	Biconical trap experiments; table I.	Figure 1.	0.72191	0.39543	0.74863	0.79224	0.52133	2.00432	2.00432
Green (1988)	Bull Ent Res 78: 591	http://dx.doi.org/10.1017/S0007485300015443	[4]	Biconical trap experiments; table I.	Figure 1.	0.74458	0.72496	0.80935	0.79902	0.60642	2.09587	1.84634
Green (1988)	Bull Ent Res 78: 591	http://dx.doi.org/10.1017/S0007485300015443	[2]	Biconical trap experiments; table I.	Figure 1.	0.53242	0.47958	0.6286	0.63038	0.32077	2.15866	1.89042
Green (1988)	Bull Ent Res 78: 591	http://dx.doi.org/10.1017/S0007485300015443	[8]	Biconical trap experiments; table I.	Figure 1.	0.54488	0.65668	0.73472	0.63493	0.31412	2.16938	1.87157
Green & Flint (1986)	Bull Ent Res 76: 409	http://dx.doi.org/10.1017/S0007485300014905	Blue	Table I.	Figure 1.	0.73563	0.49182	0.78318	0.80661	0.52898	2.25455	2.19976
Green & Flint (1986)	Bull Ent Res 76: 409	http://dx.doi.org/10.1017/S0007485300014905	Green	Table I.	Figure 1.	0.73463	0.79606	0.74381	0.72973	0.68853	0.944483	1.17609
Green & Flint (1986)	Bull Ent Res 76: 409	http://dx.doi.org/10.1017/S0007485300014905	Yellow	Table I.	Figure 1.	0.73069	0.75571	0.6701	0.6814	0.75315	0.568202	0.518514
Green & Flint (1986)	Bull Ent Res 76: 409	http://dx.doi.org/10.1017/S0007485300014905	Red	Table I.	Figure 1.	0.41252	0.65279	0.53319	0.37264	0.39744	1.76418	2.00604
Green & Flint (1986)	Bull Ent Res 76: 409	http://dx.doi.org/10.1017/S0007485300014905	Black	Table I.	Figure 1.	0.17937	0.48469	0.34991	0.16822	0.11761	1.48572	1.62428
Green & Flint (1986)	Bull Ent Res 76: 409	http://dx.doi.org/10.1017/S0007485300014905	White	Table I.	Figure 1.	0.88083	0.62764	0.87457	0.90024	0.85476	2.00432	2.00432
Green & Flint (1986)	Bull Ent Res 76: 409	http://dx.doi.org/10.1017/S0007485300014905	g	Figure 2.	Figure 2.	0.32617	0.57321	0.48025	0.34736	0.24577	1.80686	1.89154
Green & Flint (1986)	Bull Ent Res 76: 409	http://dx.doi.org/10.1017/S0007485300014905	f	Figure 2.	Figure 2.	0.29798	0.49783	0.42029	0.30884	0.26808	2.0103	1.92012
Green & Flint (1986)	Bull Ent Res 76: 409	http://dx.doi.org/10.1017/S0007485300014905	e	Figure 2.	Figure 2.	0.33404	0.48761	0.42519	0.33981	0.32332	1.98543	1.85794
Green & Flint (1986)	Bull Ent Res 76: 409	http://dx.doi.org/10.1017/S0007485300014905	d	Figure 2.	Figure 2.	0.38735	0.51918	0.44681	0.35012	0.44866	1.64542	1.49415
Green & Flint (1986)	Bull Ent Res 76: 409	http://dx.doi.org/10.1017/S0007485300014905	c	Figure 2.	Figure 2.	0.68918	0.45518	0.41395	0.53756	0.79619	0.431364	0.146128
Green & Flint (1986)	Bull Ent Res 76: 409	http://dx.doi.org/10.1017/S0007485300014905	b	Figure 2.	Figure 2.	0.81513	0.69366	0.68916	0.78182	0.83566	0.819544	0.544068
Green & Flint (1986)	Bull Ent Res 76: 409	http://dx.doi.org/10.1017/S0007485300014905	a	Figure 3.	Figure 3.	0.63803	0.6675	0.73572	0.72373	0.40489	2.01157	2.02938
Green & Flint (1986)	Bull Ent Res 76: 409	http://dx.doi.org/10.1017/S0007485300014905	b	Figure 3.	Figure 3.	0.75261	0.7859	0.79066	0.79834	0.60478	1.74507	1.86747
Green & Flint (1986)	Bull Ent Res 76: 409	http://dx.doi.org/10.1017/S0007485300014905	c	Figure 3.	Figure 3.	0.70771	0.73369	0.72271	0.74827	0.56196	1.63949	1.67761
Green & Flint (1986)	Bull Ent Res 76: 409	http://dx.doi.org/10.1017/S0007485300014905	d	Figure 3.	Figure 3.	0.66514	0.65759	0.62993	0.67973	0.57664	1.4014	1.31806
Green & Flint (1986)	Bull Ent Res 76: 409	http://dx.doi.org/10.1017/S0007485300014905	e	Figure 3.	Figure 3.	0.67331	0.59301	0.57099	0.66646	0.62514	1.33244	1.22531
Green & Flint (1986)	Bull Ent Res 76: 409	http://dx.doi.org/10.1017/S0007485300014905	f	Figure 3.	Figure 3.	0.59775	0.48332	0.46381	0.54683	0.62489	0.748188	0.681241
Green & Flint (1986)	Bull Ent Res 76: 409	http://dx.doi.org/10.1017/S0007485300014905	b	Figure 4.	Figure 4.	0.87247	0.57828	0.85748	0.88917	0.85342	1.84942	1.83123
Green & Flint (1986)	Bull Ent Res 76: 409	http://dx.doi.org/10.1017/S0007485300014905	c	Figure 4.	Figure 4.	0.85911	0.57906	0.83548	0.86993	0.85134	1.74974	1.74819
Green & Flint (1986)	Bull Ent Res 76: 409	http://dx.doi.org/10.1017/S0007485300014905	d	Figure 4.	Figure 4.	0.82613	0.572	0.77933	0.82168	0.84022	1.59106	1.28103
Green & Flint (1986)	Bull Ent Res 76: 409	http://dx.doi.org/10.1017/S0007485300014905	e	Figure 4.	Figure 4.	0.79645	0.5624	0.71614	0.77004	0.8303	1.11059	0.991226
Green & Flint (1986)	Bull Ent Res 76: 409	http://dx.doi.org/10.1017/S0007485300014905	f	Figure 4.	Figure 4.	0.74617	0.51581	0.58318	0.66933	0.81356	0	0
Green & Flint (1986)	Bull Ent Res 76: 409	http://dx.doi.org/10.1017/S0007485300014905	g	Figure 4.	Figure 4.	0.69758	0.48805	0.44334	0.55346	0.80052	0	0.146128
Green & Flint (1986)	Bull Ent Res 76: 409	http://dx.doi.org/10.1017/S0007485300014905	b	Figure 5.	Figure 5.	0.79781	0.57306	0.80715	0.83021	0.75079	2.0465	2.00775
Green & Flint (1986)	Bull Ent Res 76: 409	http://dx.doi.org/10.1017/S0007485300014905	c	Figure 5.	Figure 5.	0.70494	0.557	0.73527	0.74706	0.64062	1.87737	1.83948
Green & Flint (1986)	Bull Ent Res 76: 409	http://dx.doi.org/10.1017/S0007485300014905	d	Figure 5.	Figure 5.	0.5204	0.50091	0.58971	0.56899	0.4385	1.79169	1.77743
Green & Flint (1986)	Bull Ent Res 76: 409	http://dx.doi.org/10.1017/S0007485300014905	e	Figure 5.	Figure 5.	0.3076	0.46229	0.40875	0.33223	0.24414	1.78604	1.91275
Green & Flint (1986)	Bull Ent Res 76: 409	http://dx.doi.org/10.1017/S0007485300014905	f	Figure 5.	Figure 5.	0.24621	0.41147	0.34585	0.2671	0.18858	1.79099	1.8537
Green & Flint (1986)	Bull Ent Res 76: 409	http://dx.doi.org/10.1017/S0007485300014905	g	Figure 5.	Figure 5.	0.17447	0.49683	0.34947	0.15831	0.11182	1.60959	1.67761

## Sheet: ReflectanceSpectra1
Reflectance spectra used to generate photoreceptor excitations for the reanalysis of tsetse catches reported in Lindh et al. (2012), PLoS Negl Trop Dis 6: e1661, are freely available here: http://dx.doi.org/10.1371/journal.pntd.0001661
The reflectance spectra provided by these authors were linearly interpolated to increase wavelength resolution from 10nm to 2nm.

## Sheet: ReflectanceSpectra2
Reflectance spectra used to generate photoreceptor excitations for the reanalysis of tsetse catches reported in Green (1988), Bull Ent Res 78: 591.
Reflectance spectra were measured from figure 1 of Green (1988), manipulated to achieve 2nm wavelength resolution, re-scaled, and smoothed by averaging across neighbouring measurements.
Wavelength (nm)	[1]	[2]	[3]	[4]	[5]	[6]	[8]	[9]	[10]	[11]	[12]	[14]	[15]	[16]	[17]	[18]	[22]	[23]	[26]	[27]	[28]	[29]	[30]	[39]	[44]	[45]	[46]	[47]	[48]	[49]	[50]	[52]	[53]	[54]
300	0.0278	0.0278	0.13005	0.04945	0.0294	0.0286	0.0294	0.0223	0.0431	0.0271	0.1801	0.0584	0.0408	0.024	0.0291	0.0227	0.1242	0.0347	0.1955	0.0408	0.1793	0.03225	0.0758	0.1032	0.0163	0.0375	0.0595	0.4173	0.66585	0.7547	0.07935	0.4081	0.0243	0.0227
302	0.0272667	0.0278	0.127667	0.0505	0.0296667	0.0291333	0.0302	0.0223	0.0436	0.0271	0.1801	0.0594667	0.0408	0.0237333	0.0296667	0.0227	0.1242	0.0355	0.1979	0.0408	0.179033	0.0327667	0.0758	0.104267	0.0163	0.0375	0.0592	0.417267	0.665567	0.754133	0.0793333	0.409167	0.0243	0.0227
304	0.0267333	0.0278	0.124	0.0531333	0.0307333	0.0296667	0.0318	0.0223	0.0446333	0.0270667	0.1801	0.0616	0.0408	0.0237333	0.0307667	0.0227	0.124733	0.0376333	0.202133	0.0408	0.1785	0.0343667	0.0758	0.1064	0.0163	0.0374667	0.0586333	0.417233	0.6655	0.753567	0.0793	0.410767	0.0253667	0.0232333
306	0.0262	0.0283333	0.119233	0.0558	0.0312667	0.0302	0.0334	0.0222667	0.0462	0.0270333	0.1801	0.0648	0.0402667	0.0242667	0.0324	0.0227	0.126333	0.0397667	0.209033	0.0408	0.1785	0.0365333	0.0752333	0.1107	0.0162667	0.0369	0.0586	0.4172	0.666	0.753	0.0793	0.413467	0.0269667	0.0237667
308	0.0262	0.0288667	0.116067	0.0600333	0.0323333	0.0307333	0.035	0.0222333	0.0483	0.0275333	0.1801	0.0685333	0.0397	0.0253	0.034	0.0227	0.129	0.0419	0.2159	0.0407667	0.1785	0.0387	0.0741333	0.114467	0.0162333	0.0363333	0.0586	0.4172	0.6665	0.753	0.0793	0.415633	0.0291	0.0243
310	0.0262	0.0299333	0.112367	0.0642667	0.0334	0.0312667	0.0365667	0.0222	0.0504	0.0280667	0.180067	0.0722667	0.0391333	0.0258	0.0356	0.0226667	0.134367	0.0445667	0.2228	0.0407333	0.178467	0.0408333	0.0725	0.1177	0.0162	0.0358	0.0586	0.4172	0.6665	0.753	0.0798333	0.4178	0.0301667	0.0243
312	0.0256667	0.0304667	0.109733	0.069	0.035	0.0323333	0.0381333	0.0221667	0.0535667	0.0285667	0.1795	0.0759667	0.0391	0.0263	0.0372	0.0226333	0.145633	0.0494	0.228067	0.0401667	0.178967	0.0456333	0.0703667	0.1193	0.0162	0.0357667	0.0586	0.4172	0.6665	0.752967	0.0803667	0.419933	0.0318	0.0248333
314	0.0251333	0.031	0.1055	0.0743	0.0360667	0.0328667	0.0397	0.0221333	0.0588667	0.0285333	0.176233	0.0791333	0.0391	0.0263	0.0388333	0.0226	0.160667	0.0563667	0.2339	0.0396333	0.179467	0.0547333	0.0676667	0.121433	0.0167333	0.0357333	0.0586	0.417167	0.6665	0.7524	0.0809	0.4221	0.0329	0.0253667
316	0.0246	0.031	0.1018	0.0795667	0.0371333	0.0334	0.0413	0.0226333	0.0663	0.0290333	0.171967	0.0823	0.0391	0.0263	0.041	0.0231667	0.186433	0.0633333	0.238667	0.0391	0.18	0.0665333	0.0655	0.123033	0.0172667	0.0357	0.0591333	0.417133	0.6665	0.751833	0.0809	0.4248	0.0345333	0.0259
318	0.0246	0.0315333	0.0970333	0.0854	0.0376667	0.0339333	0.0429	0.0231667	0.0742333	0.0295667	0.1661	0.0849667	0.0385667	0.0263	0.0437	0.0237333	0.210633	0.0708333	0.241833	0.0391	0.18	0.0794333	0.0644	0.1241	0.0178	0.0357	0.0596333	0.4171	0.6665	0.7513	0.0809	0.426967	0.0350667	0.0259
320	0.0246	0.0325667	0.0933667	0.0896333	0.0387333	0.0344667	0.0445	0.0236667	0.0800667	0.0300667	0.160233	0.0865667	0.0380333	0.0262667	0.0463667	0.0242667	0.234833	0.0767333	0.2434	0.0391	0.18	0.0891	0.0644	0.1241	0.0178	0.0357	0.0601333	0.4171	0.6665	0.751233	0.0814333	0.4291	0.0361333	0.0264333
322	0.0240667	0.0336	0.0891333	0.0944	0.0397667	0.035	0.0461	0.0236333	0.0848	0.0300333	0.1538	0.0876333	0.0374667	0.0262333	0.0490667	0.0242333	0.247733	0.0826333	0.2455	0.0390667	0.18	0.0987333	0.0638667	0.124067	0.0177667	0.0357	0.0601	0.4171	0.6665	0.751167	0.0819667	0.4318	0.0372	0.0269667
324	0.0235333	0.0346333	0.0844	0.0975667	0.0408333	0.0355333	0.0482333	0.0236	0.0885	0.03	0.147367	0.0881667	0.0374333	0.0262	0.0517667	0.0242	0.256833	0.0858667	0.2492	0.0390333	0.179967	0.1057	0.0627667	0.124033	0.0177333	0.0356667	0.0601	0.4171	0.6665	0.7511	0.0825	0.4345	0.0393667	0.0280333
326	0.0230333	0.0357	0.0812333	0.1002	0.0418667	0.0360667	0.0498333	0.0236	0.0927333	0.0299667	0.140967	0.0886667	0.0374	0.0262	0.0539333	0.0242	0.262733	0.0885667	0.253433	0.0384667	0.179933	0.114833	0.0616667	0.124533	0.0177	0.0356333	0.0601	0.4171	0.666433	0.7511	0.0825	0.438267	0.0409667	0.0291
328	0.0230667	0.0373	0.0796667	0.101233	0.0429333	0.0366	0.0519667	0.0235667	0.0959	0.0299333	0.1351	0.0886333	0.0374	0.0262	0.0555333	0.0242	0.2665	0.0902	0.2587	0.0379333	0.1799	0.1213	0.0611	0.125067	0.0177	0.0356	0.0601	0.417633	0.666367	0.7511	0.0825	0.442033	0.0431333	0.0301667
330	0.0231	0.0383667	0.0802	0.103333	0.0439667	0.0371333	0.0541	0.0235333	0.0985333	0.0299	0.1308	0.0886	0.0368667	0.0262	0.0571667	0.0242	0.2692	0.0918	0.263967	0.0374	0.1799	0.127733	0.0605333	0.1256	0.0171333	0.0356	0.0601	0.418133	0.6663	0.751667	0.0825	0.447433	0.0452667	0.0312333
332	0.0231	0.0389	0.0796667	0.105433	0.0450333	0.0376667	0.0572667	0.0235	0.100633	0.0293667	0.128633	0.0875333	0.0363333	0.0261667	0.0587667	0.0242	0.2708	0.0934	0.269267	0.0368667	0.1799	0.1315	0.0599667	0.1256	0.0165667	0.0356	0.0600667	0.418633	0.6663	0.752233	0.0825	0.451767	0.0479667	0.0323
334	0.0231	0.0389	0.0791333	0.1086	0.0461	0.0387333	0.0604333	0.0234667	0.103267	0.0288	0.126467	0.0859333	0.0357667	0.0261333	0.0598333	0.0242	0.273467	0.0955333	0.274033	0.0363	0.1799	0.136333	0.0594	0.126133	0.016	0.0356	0.0600333	0.4186	0.6663	0.753867	0.0825	0.456067	0.0501	0.0339333
336	0.0231	0.0389	0.0786	0.110167	0.0471667	0.0392667	0.0636	0.0234333	0.106433	0.0282333	0.124333	0.0832667	0.0357333	0.0261	0.0598	0.0242	0.276667	0.0976667	0.279367	0.0352	0.179867	0.140633	0.0594	0.126667	0.016	0.0355667	0.06	0.4186	0.6663	0.755467	0.0825	0.458767	0.0517333	0.0350333
338	0.0231	0.0389	0.0786	0.1112	0.0482333	0.0398	0.0662667	0.0234	0.110133	0.0276667	0.121133	0.0811	0.0357	0.0261	0.0598	0.0242	0.2804	0.100333	0.284133	0.0346333	0.179833	0.145467	0.0594	0.1272	0.016	0.0355333	0.06	0.4186	0.6663	0.757633	0.0825	0.462	0.0528333	0.0355667
340	0.0231	0.0389	0.0791333	0.111167	0.0493	0.0403333	0.0694667	0.0234	0.114367	0.0271	0.119	0.0789333	0.0357	0.0255667	0.0603667	0.0247333	0.283067	0.103	0.288367	0.0341	0.1798	0.149767	0.0594	0.1272	0.016	0.0355	0.0594333	0.4186	0.666867	0.7598	0.0825	0.464167	0.0539333	0.0355333
342	0.0231	0.0394333	0.0796667	0.1122	0.0503667	0.0408667	0.0721333	0.0233667	0.1202	0.0265333	0.116833	0.0767667	0.0351667	0.0250333	0.0609	0.0252667	0.2863	0.106733	0.291533	0.0341	0.1798	0.1546	0.0599333	0.1272	0.0159667	0.0355	0.0588667	0.4186	0.667967	0.761967	0.0825	0.4674	0.0544667	0.0360667
344	0.0236333	0.0405	0.0807333	0.113767	0.0514333	0.0414	0.0753	0.0233333	0.126533	0.0265	0.115733	0.0746333	0.0346333	0.0234	0.0614333	0.0263333	0.290067	0.109933	0.295167	0.0341	0.1798	0.158867	0.0604667	0.127167	0.0159333	0.0355	0.0583	0.418533	0.6696	0.765733	0.0825	0.470633	0.055	0.0371667
346	0.0241667	0.0421	0.0812667	0.1164	0.0525	0.0419333	0.0784667	0.0233	0.133433	0.0265	0.1141	0.0725	0.0340667	0.0223	0.0619667	0.0274333	0.295967	0.113667	0.297767	0.0340667	0.1798	0.164233	0.0615333	0.127133	0.0159	0.0355	0.0583	0.418467	0.670667	0.768967	0.0825	0.4744	0.0555333	0.0382667
348	0.0247	0.0437	0.0818	0.1185	0.0535667	0.0424667	0.0827	0.0232667	0.138733	0.0264667	0.1125	0.0709	0.0340333	0.0212	0.0630667	0.0290667	0.3024	0.1169	0.300933	0.0335	0.179233	0.170133	0.0620667	0.127633	0.0159	0.0354667	0.0583	0.4184	0.671733	0.7733	0.0830333	0.477633	0.0560667	0.0388
350	0.0247	0.0447667	0.0823333	0.121133	0.0546333	0.043	0.0896	0.0237667	0.1451	0.0264333	0.1109	0.0687333	0.034	0.0212	0.0647	0.0301667	0.309367	0.120133	0.303067	0.0329333	0.178667	0.177667	0.0631333	0.128167	0.0159	0.0354333	0.0583	0.4184	0.672767	0.776	0.0841	0.481933	0.0566	0.0393333
352	0.0247	0.0458333	0.0834	0.1243	0.0551667	0.0435333	0.0965	0.0242667	0.150933	0.0264	0.109833	0.0671	0.034	0.0206667	0.0657667	0.0312333	0.3169	0.1223	0.307333	0.0324	0.1781	0.187867	0.0647333	0.1287	0.0159	0.0354	0.0582667	0.417867	0.674367	0.780867	0.0857	0.4857	0.0571333	0.0398667
354	0.0252333	0.0469	0.0855	0.128533	0.0567667	0.0440667	0.1039	0.0248	0.1578	0.0263667	0.107667	0.0654667	0.0334667	0.0201333	0.0668333	0.0317667	0.327633	0.1255	0.3121	0.0324	0.177533	0.197533	0.0663333	0.1287	0.0158667	0.0354	0.0582333	0.417333	0.675967	0.785733	0.0867667	0.490533	0.0582	0.0404
356	0.0263	0.0485	0.0902667	0.134367	0.0583667	0.0446	0.109733	0.0247667	0.162567	0.0263333	0.106033	0.0649333	0.0329333	0.0196	0.0673667	0.0323	0.3389	0.129233	0.319533	0.0324	0.176467	0.209867	0.0684667	0.1287	0.0158333	0.0354	0.0582	0.4168	0.677067	0.7917	0.0878667	0.494333	0.0592667	0.0409333
358	0.0284	0.0501	0.0955333	0.141267	0.0605	0.0451333	0.117133	0.0247333	0.1673	0.0263	0.103333	0.0638667	0.0323667	0.0195667	0.0679	0.0323	0.352333	0.134033	0.326433	0.0323667	0.174867	0.2222	0.0700667	0.129233	0.0158	0.0354	0.0582	0.417333	0.678133	0.7955	0.0889667	0.499167	0.0603333	0.0414667
360	0.0305	0.0511667	0.102967	0.148167	0.0615667	0.0456667	0.1251	0.0247	0.171533	0.0263	0.1012	0.0628	0.0323333	0.0195333	0.0679	0.0328333	0.365233	0.137233	0.332767	0.0323333	0.173267	0.242633	0.0727333	0.129767	0.0158	0.0354	0.0582	0.417867	0.6792	0.799833	0.0911	0.5024	0.0608667	0.042
362	0.0326	0.0522333	0.108767	0.154467	0.0636667	0.0467333	0.1341	0.0246667	0.175767	0.0262667	0.098	0.0617	0.0323	0.0195	0.0679	0.0333667	0.3803	0.141533	0.3386	0.0317667	0.171633	0.264667	0.0754	0.130833	0.0158	0.0353333	0.0582	0.4184	0.680267	0.803633	0.0932333	0.506167	0.0614	0.042
364	0.0347333	0.0532667	0.115667	0.159767	0.0657667	0.0472667	0.142067	0.0246333	0.178933	0.0262333	0.0953	0.0605667	0.0323	0.0195	0.0673667	0.0339	0.397467	0.144767	0.343867	0.0312333	0.170533	0.284567	0.0786333	0.1319	0.0158	0.0352667	0.0581667	0.4184	0.681333	0.8085	0.0964667	0.509967	0.0619333	0.042
366	0.0374	0.0543333	0.1204	0.165567	0.0684	0.0478	0.149467	0.0246	0.1805	0.0267333	0.0926	0.0594667	0.0317667	0.0195	0.0668333	0.0339	0.4168	0.148533	0.3497	0.0307	0.169467	0.301733	0.0829333	0.1335	0.0157667	0.0352	0.0581333	0.4184	0.6824	0.813367	0.0992	0.514833	0.0624667	0.0425333
368	0.0416333	0.0559	0.126233	0.171433	0.0705333	0.0483	0.1553	0.0246	0.181	0.0272667	0.0893667	0.0584	0.0312333	0.0195	0.0663	0.0339	0.437733	0.150667	0.3555	0.0307	0.1684	0.314633	0.0883	0.1351	0.0157333	0.0352	0.0581	0.418367	0.683467	0.818233	0.102433	0.519133	0.063	0.0430667
370	0.0464	0.0569667	0.132033	0.176733	0.0737333	0.0488	0.1606	0.0245667	0.181	0.0277667	0.0845667	0.0573667	0.0306667	0.0194667	0.0657333	0.0339	0.458167	0.153333	0.3613	0.0306667	0.167333	0.333933	0.0947333	0.1367	0.0157	0.0352	0.0581	0.418333	0.684	0.8231	0.106733	0.523467	0.063	0.0441333
372	0.0522	0.0590667	0.139467	0.182033	0.0769333	0.0493	0.166433	0.0245333	0.1799	0.0277333	0.0808333	0.0568333	0.0306333	0.0194333	0.0651667	0.0339	0.4732	0.155467	0.367133	0.0306333	0.1657	0.351667	0.1017	0.1383	0.0157	0.0352	0.0581	0.4183	0.684533	0.8269	0.112133	0.527767	0.0635333	0.0446667
374	0.0575	0.0606667	0.1474	0.187333	0.0806333	0.0493	0.1733	0.0245	0.178267	0.0277	0.0770667	0.0562667	0.0306	0.0194	0.0646	0.0339	0.487167	0.157067	0.3719	0.0306	0.164067	0.368867	0.109233	0.140433	0.0157	0.0352	0.0581	0.4183	0.685067	0.831233	0.1197	0.531567	0.0651667	0.0452
376	0.0628	0.0628	0.155867	0.193667	0.0838	0.0498667	0.180167	0.0245	0.173967	0.0276667	0.0749	0.0562333	0.0306	0.0194	0.0646	0.0338667	0.4963	0.158133	0.3767	0.0300667	0.161367	0.380733	0.1178	0.1431	0.0157	0.0352	0.0580667	0.4183	0.6856	0.835033	0.125633	0.535333	0.0668	0.0452
378	0.0681	0.0644	0.164833	0.200033	0.0875	0.0504333	0.186533	0.0244667	0.1697	0.0276333	0.0711333	0.0556667	0.0300667	0.0194	0.0640667	0.0333	0.5065	0.158667	0.381433	0.029	0.159233	0.3888	0.125867	0.145767	0.0156667	0.0352	0.0580333	0.4183	0.6856	0.8388	0.132633	0.539633	0.0679	0.0452
380	0.0739333	0.066	0.172767	0.2069	0.0901667	0.051	0.191833	0.0244333	0.162767	0.0276	0.0679333	0.0551333	0.0295333	0.0194	0.0635333	0.0327333	0.512967	0.1592	0.385667	0.0279333	0.156567	0.396833	0.1339	0.148967	0.0156333	0.0352	0.058	0.418267	0.6856	0.842033	0.142333	0.545	0.0678667	0.0446667
382	0.0834333	0.0676	0.181767	0.214867	0.0928333	0.051	0.197667	0.0244	0.1569	0.0281333	0.0642	0.0546	0.0289667	0.0193667	0.063	0.0322	0.518867	0.158667	0.390433	0.0273667	0.1539	0.401633	0.140367	0.1511	0.0156	0.0352	0.058	0.418233	0.685567	0.845267	0.155833	0.549867	0.0678333	0.0435667
384	0.0945333	0.0691667	0.190233	0.223333	0.0955	0.051	0.2035	0.0249	0.1494	0.0286333	0.0615333	0.0540667	0.0289333	0.0193333	0.0624667	0.0322	0.523167	0.157033	0.394133	0.0268	0.150133	0.405367	0.147867	0.153767	0.0156	0.0352	0.058	0.4182	0.685533	0.847433	0.169867	0.5542	0.0678	0.0424667
386	0.1088	0.0712667	0.200267	0.230767	0.0992	0.051	0.2104	0.0254	0.1435	0.0291333	0.0588333	0.0535	0.0289	0.0193	0.0619333	0.0316667	0.525833	0.154333	0.398367	0.0262333	0.1469	0.406967	0.155933	0.156467	0.0156	0.0351667	0.058	0.4182	0.6855	0.8496	0.184433	0.557433	0.0672667	0.0419
388	0.120967	0.0733667	0.209267	0.2387	0.103967	0.0504333	0.2173	0.0259	0.136	0.0291	0.0572	0.0529333	0.0289	0.0193	0.0614	0.0306	0.527433	0.151633	0.4026	0.0257	0.143133	0.406967	0.1645	0.160233	0.0156	0.0351333	0.0579667	0.4182	0.6855	0.851233	0.199533	0.561733	0.0662	0.0413667
390	0.134733	0.0755	0.2188	0.246667	0.108733	0.0498667	0.2236	0.0258667	0.129067	0.0290667	0.0550333	0.0523667	0.0283667	0.0193	0.0614	0.0295333	0.527967	0.149467	0.405767	0.0257	0.139933	0.406433	0.170967	0.162933	0.0155667	0.0351	0.0579333	0.4182	0.6855	0.8534	0.220567	0.564967	0.0646	0.0408333
392	0.1469	0.0776333	0.2278	0.2562	0.1135	0.0493	0.229433	0.0258333	0.1216	0.0290333	0.0534333	0.0518333	0.0278333	0.0193	0.0608333	0.0284333	0.5285	0.1473	0.408367	0.0257	0.135667	0.404833	0.176333	0.165067	0.0155333	0.0351	0.0579	0.417633	0.684933	0.854467	0.2438	0.5693	0.0629667	0.0397667
394	0.161167	0.0803	0.2373	0.263633	0.119333	0.0493	0.2342	0.0258	0.1136	0.029	0.0513	0.0502333	0.0273	0.0192667	0.0602667	0.0273333	0.5285	0.145133	0.410467	0.0257	0.132433	0.400533	0.180633	0.167167	0.0155	0.0351	0.0579	0.417067	0.684367	0.855533	0.268633	0.572533	0.0613333	0.0387
396	0.171733	0.0829333	0.2468	0.272133	0.125667	0.0488333	0.2385	0.0258	0.106133	0.029	0.0497	0.0486333	0.0272667	0.0192333	0.0591667	0.0262333	0.528467	0.1419	0.413633	0.0251333	0.128667	0.395133	0.186533	0.170367	0.0160333	0.0351	0.0579	0.415933	0.683267	0.856067	0.298867	0.576867	0.0597	0.0370667
398	0.182833	0.0861	0.257367	0.279567	0.132567	0.0483667	0.241667	0.0257667	0.0976	0.0289667	0.0475333	0.047	0.0272333	0.0192	0.0581	0.0251667	0.528433	0.1392	0.416833	0.0240333	0.125967	0.388133	0.191367	0.173567	0.0165667	0.0350667	0.0579	0.415367	0.682133	0.857667	0.3458	0.580633	0.0581	0.0354333
400	0.1908	0.0892667	0.266867	0.289133	0.139433	0.0473667	0.244833	0.0257333	0.0906667	0.0289333	0.0453667	0.0459	0.0272	0.0192	0.0565	0.0235333	0.5284	0.135967	0.42	0.0229333	0.1233	0.383267	0.197267	0.178433	0.0171	0.0356	0.0578667	0.414267	0.6805	0.858733	0.388967	0.5844	0.0570333	0.0343333
402	0.202967	0.0935	0.2764	0.2976	0.146333	0.0468333	0.247467	0.0257	0.0837333	0.0289	0.0437333	0.0453333	0.0272	0.0192	0.0548667	0.0213667	0.527867	0.1338	0.4237	0.0224	0.122233	0.3768	0.201533	0.1822	0.0171	0.0361	0.0578333	0.413733	0.6794	0.8598	0.437	0.5871	0.0559667	0.0332667
404	0.2146	0.0972	0.2833	0.3061	0.153233	0.0457667	0.249567	0.0257	0.0789	0.0289	0.0426667	0.0442667	0.0266667	0.0192	0.0532333	0.0197333	0.5268	0.131633	0.4274	0.0218667	0.121133	0.3714	0.2058	0.187567	0.0171	0.0366333	0.0578	0.4132	0.678333	0.8598	0.467767	0.5898	0.0548667	0.0322
406	0.226733	0.101967	0.291267	0.3135	0.158	0.0452333	0.2506	0.0256667	0.0751333	0.0288667	0.0421333	0.0426667	0.0261333	0.0192	0.0516	0.0192	0.525133	0.129467	0.432667	0.0213333	0.120033	0.3644	0.209567	0.192933	0.0170667	0.0366	0.0578	0.412633	0.677767	0.8598	0.5277	0.5925	0.0532333	0.0311333
408	0.235733	0.107267	0.2976	0.319833	0.162767	0.0447	0.251667	0.0256333	0.0724333	0.0288333	0.0416	0.0410667	0.0255667	0.0191667	0.05	0.0186667	0.524	0.126767	0.437433	0.0207667	0.118933	0.357933	0.2128	0.1999	0.0170333	0.0366	0.0578	0.412067	0.6772	0.860333	0.575767	0.595167	0.0510667	0.0305667
410	0.243667	0.1131	0.305	0.326167	0.166467	0.0441667	0.252767	0.0256	0.0697667	0.0288	0.0410333	0.0399667	0.0255333	0.0191333	0.0483667	0.0181333	0.5229	0.123533	0.4422	0.0207333	0.117867	0.351467	0.214967	0.205267	0.017	0.0366	0.0578	0.4115	0.676633	0.8614	0.6438	0.597867	0.0494667	0.03
412	0.250567	0.118367	0.3124	0.332	0.170733	0.0436333	0.253333	0.0255667	0.0676333	0.0293	0.0404667	0.0399333	0.0255	0.0191	0.0467333	0.0170667	0.521867	0.120833	0.4459	0.0207	0.117333	0.345	0.216033	0.209533	0.017	0.0366	0.0577667	0.4115	0.675533	0.862467	0.682667	0.6	0.0467667	0.0294333
414	0.2569	0.123667	0.320333	0.337833	0.174433	0.0425667	0.253333	0.0255333	0.0654667	0.0298	0.0399	0.0399	0.0255	0.0191	0.0451	0.0165333	0.5203	0.118133	0.449067	0.0201667	0.116267	0.3391	0.216533	0.212733	0.017	0.0365667	0.0577333	0.410933	0.674433	0.862967	0.720433	0.6027	0.0446	0.0289
416	0.261667	0.128967	0.327733	0.343133	0.1776	0.0415	0.251233	0.0255	0.0638333	0.0303	0.0393667	0.0393667	0.0249667	0.0191	0.0435	0.016	0.518667	0.1149	0.452233	0.0196333	0.1157	0.3321	0.217567	0.2154	0.017	0.0365333	0.0577	0.410367	0.673333	0.8635	0.7393	0.6054	0.0413333	0.0283667
418	0.266433	0.1348	0.3346	0.348433	0.180233	0.0404667	0.249133	0.0260333	0.0616667	0.0308	0.0388333	0.0388333	0.0244333	0.0191	0.0418667	0.016	0.517033	0.1111	0.454333	0.0191	0.115133	0.3251	0.217533	0.216467	0.017	0.0365	0.0577	0.409267	0.672767	0.864567	0.760867	0.6076	0.0391667	0.0278333
420	0.270633	0.139567	0.342533	0.353733	0.182333	0.0399667	0.245967	0.0265333	0.0600667	0.0313	0.0377667	0.0383	0.0238667	0.0190667	0.0397	0.0159667	0.515933	0.107867	0.456967	0.0190667	0.1151	0.315933	0.216467	0.2186	0.0169667	0.0365	0.0577	0.4087	0.6722	0.865667	0.778667	0.609733	0.0375333	0.0273
422	0.276433	0.1459	0.352067	0.359567	0.184467	0.0394667	0.243833	0.0270333	0.0579	0.0323333	0.0372	0.0382667	0.0238333	0.0185	0.0380667	0.0159333	0.514333	0.105167	0.458533	0.0190333	0.1151	0.3073	0.214333	0.220733	0.0169333	0.0365	0.0577	0.408133	0.671633	0.866733	0.79	0.611333	0.037	0.0267667
424	0.282767	0.151733	0.362667	0.364867	0.1866	0.0389333	0.240133	0.027	0.0568	0.0328667	0.0366333	0.0377	0.0238	0.0179333	0.0359333	0.0159	0.5127	0.102467	0.4601	0.019	0.1151	0.298167	0.2111	0.2234	0.0169	0.0365	0.0577	0.4081	0.671067	0.867267	0.797567	0.614	0.037	0.0262333
426	0.2902	0.1602	0.372733	0.3707	0.188233	0.0384	0.236433	0.0269667	0.0557	0.0333667	0.0371333	0.0366	0.0238	0.0174	0.0348333	0.0159	0.510533	0.0997667	0.461133	0.019	0.1151	0.289033	0.2084	0.225567	0.0169	0.0364667	0.0576667	0.4081	0.669967	0.867767	0.803467	0.616733	0.037	0.0257
428	0.2971	0.168133	0.382233	0.375467	0.1893	0.0378667	0.231667	0.0269333	0.0557	0.0338667	0.0376667	0.0355333	0.0238	0.0174	0.0337333	0.0159	0.508367	0.0970667	0.462167	0.019	0.1151	0.280967	0.205133	0.227733	0.0169	0.0364333	0.0576333	0.407533	0.669433	0.8683	0.8094	0.619967	0.0364667	0.0251333
430	0.302933	0.1771	0.389633	0.3802	0.1893	0.0368	0.226367	0.0269	0.0556667	0.0343667	0.0387333	0.035	0.0243333	0.0174	0.0331667	0.0159	0.5062	0.0954667	0.462667	0.019	0.115067	0.275033	0.202433	0.229333	0.0169	0.0364	0.0576	0.406967	0.6689	0.8699	0.8148	0.622667	0.0353667	0.0240333
432	0.309833	0.183967	0.397033	0.3839	0.189833	0.0357333	0.220533	0.0269	0.0556333	0.0348667	0.0392667	0.0344667	0.0248333	0.0173667	0.0326333	0.0153667	0.504033	0.0933	0.462633	0.0189667	0.115033	0.272867	0.198633	0.230367	0.0168667	0.0364	0.0576	0.4064	0.668867	0.871533	0.820767	0.6259	0.0337333	0.0229333
434	0.316167	0.189267	0.4039	0.388133	0.1909	0.0352	0.215233	0.0268667	0.0556	0.0353667	0.0397667	0.0339	0.0253333	0.0173333	0.0321	0.0148333	0.502933	0.0922	0.4626	0.0189333	0.115	0.2707	0.194867	0.2314	0.0168333	0.0364	0.0576	0.405867	0.668833	0.8726	0.8251	0.629133	0.0326333	0.0218667
436	0.3241	0.194567	0.415	0.391833	0.191967	0.0352	0.210467	0.0273667	0.0555667	0.0358667	0.0402667	0.0333333	0.0253	0.0173	0.0315667	0.0143	0.501867	0.0905667	0.4626	0.0194333	0.115	0.2696	0.1911	0.232467	0.0168	0.0364	0.0576	0.4053	0.6688	0.872567	0.829367	0.632367	0.0321	0.0213333
438	0.3315	0.199333	0.424533	0.395	0.1925	0.0352	0.206233	0.0278667	0.0555333	0.0364	0.0407667	0.0333	0.0253	0.0173	0.0310333	0.0143	0.501333	0.0900333	0.462567	0.0205	0.115	0.267967	0.187867	0.233	0.0168	0.0363667	0.0575667	0.4042	0.6688	0.8731	0.8326	0.635067	0.0321	0.0208
440	0.341567	0.203567	0.434067	0.3971	0.1925	0.0346667	0.200967	0.0283667	0.0555	0.0363667	0.0418333	0.0333	0.0253	0.0173	0.0305	0.0143	0.4997	0.0895	0.462	0.0215667	0.115533	0.2658	0.184633	0.233	0.0168	0.0363333	0.0575333	0.403633	0.668233	0.873567	0.834733	0.638267	0.0315667	0.0208
442	0.3516	0.2057	0.4404	0.3992	0.1925	0.0341333	0.1962	0.0283333	0.0555	0.0374	0.0423667	0.0333	0.0253	0.0173	0.0299667	0.0143	0.4986	0.0895	0.4609	0.0221	0.1171	0.262567	0.1814	0.233	0.0168	0.0363	0.0575	0.4031	0.667667	0.874067	0.835867	0.6415	0.0305	0.0208
444	0.3627	0.206767	0.447767	0.400767	0.191967	0.0336	0.190933	0.0283	0.056	0.0384333	0.0434333	0.0333	0.0253	0.0172667	0.0294333	0.0143	0.4975	0.0889333	0.458767	0.0220667	0.118667	0.257167	0.178167	0.233	0.0167667	0.0363	0.0575	0.402533	0.6671	0.874567	0.836967	0.6442	0.0288667	0.0208
446	0.373267	0.207833	0.4536	0.4018	0.1909	0.0336333	0.186167	0.0283	0.0565	0.0394667	0.0439667	0.0327333	0.0252667	0.0172333	0.0289	0.0137667	0.4975	0.0883667	0.4566	0.0225667	0.120767	0.252333	0.1744	0.233	0.0167333	0.0363	0.0575	0.401967	0.6671	0.875133	0.838067	0.645867	0.0277667	0.0208
448	0.383333	0.208367	0.461033	0.4023	0.1893	0.0331333	0.180867	0.0288	0.057	0.0405	0.045	0.0321667	0.0257667	0.0172	0.0288667	0.0132333	0.496967	0.0878	0.453367	0.0230667	0.121833	0.245333	0.171133	0.233	0.0167	0.0363	0.0575	0.4014	0.6671	0.876233	0.8386	0.648033	0.0266667	0.0202333
450	0.390733	0.2089	0.4674	0.4028	0.187733	0.0326333	0.175033	0.0298333	0.0569667	0.0420667	0.0460333	0.0316	0.0262667	0.0172	0.0283	0.0126667	0.496433	0.0872667	0.450133	0.0236	0.123433	0.239967	0.1679	0.2319	0.0167	0.0363	0.0574667	0.4014	0.6671	0.877333	0.839667	0.649633	0.0261333	0.0196667
452	0.396567	0.208367	0.4748	0.4033	0.186167	0.0315667	0.168667	0.0319333	0.058	0.0441667	0.0476	0.0316	0.0268	0.0172	0.0277333	0.0126333	0.495867	0.0862	0.4464	0.0241333	0.1245	0.235067	0.1652	0.230267	0.0167	0.0362667	0.0574333	0.4014	0.667067	0.8784	0.841267	0.651767	0.0256	0.0191
454	0.4008	0.206767	0.479533	0.403267	0.1846	0.0310333	0.161267	0.0335	0.0595667	0.0457333	0.0492	0.0316	0.0268	0.0172	0.0272	0.0126	0.495833	0.0851	0.4432	0.0252	0.1261	0.2329	0.162467	0.228633	0.0167	0.0362333	0.0574	0.401367	0.667033	0.8795	0.8434	0.6534	0.0256	0.0185667
456	0.403967	0.2041	0.4859	0.4027	0.182467	0.0305	0.1549	0.0350667	0.0616667	0.0478333	0.0508	0.0316	0.0268	0.0177	0.0266667	0.0126	0.4958	0.0845333	0.4389	0.0262667	0.127667	0.2323	0.159233	0.227567	0.0166667	0.0362	0.0574	0.401333	0.667	0.88	0.845567	0.655567	0.0256	0.0180333
458	0.405533	0.199833	0.4917	0.401067	0.180333	0.0299667	0.149633	0.0355667	0.0637667	0.0499333	0.0529333	0.0315667	0.0267667	0.0182	0.0261333	0.0126	0.4958	0.0839667	0.4346	0.0267667	0.130833	0.2334	0.155967	0.226467	0.0161	0.0362	0.0574	0.4013	0.666467	0.880533	0.8472	0.6572	0.0256	0.0175
460	0.4071	0.194567	0.498067	0.397867	0.178233	0.0294333	0.146467	0.0371333	0.0663667	0.0531	0.0556	0.0315333	0.0267333	0.0187	0.0256	0.0126	0.4958	0.0834333	0.429767	0.0272667	0.134533	0.240367	0.152233	0.2243	0.0155333	0.0367333	0.0574	0.400767	0.6659	0.881	0.8488	0.6588	0.0250667	0.0180333
462	0.408667	0.1893	0.503367	0.394133	0.176133	0.0289	0.142767	0.0387	0.069	0.0557333	0.0587667	0.0315	0.0267	0.0187	0.0250667	0.0126	0.4958	0.0829	0.426033	0.0277667	0.1388	0.248433	0.148467	0.222133	0.015	0.0372667	0.0573667	0.4002	0.665333	0.8815	0.8504	0.6604	0.0245333	0.0185667
464	0.4097	0.182467	0.510267	0.390367	0.174033	0.0289	0.139067	0.0408	0.0721667	0.0599667	0.0614	0.0315	0.0267	0.0187	0.0245333	0.0126	0.4958	0.0829	0.4207	0.0283	0.141467	0.261333	0.1447	0.219433	0.015	0.0378	0.0573333	0.399633	0.6653	0.882	0.852533	0.661467	0.024	0.0191
466	0.4102	0.176633	0.517133	0.387133	0.171367	0.0289	0.1359	0.0429	0.0759	0.0636667	0.0635	0.0315	0.0267	0.0187	0.024	0.0126	0.4958	0.0823333	0.4159	0.0288333	0.1436	0.2737	0.140933	0.215667	0.0149667	0.0378	0.0573	0.3996	0.6653	0.882	0.854167	0.662533	0.024	0.0191
468	0.4102	0.169767	0.524	0.382833	0.1682	0.0289	0.132733	0.045	0.0833333	0.07	0.0656333	0.0309667	0.0272333	0.0192333	0.0239667	0.0126	0.495767	0.0817667	0.41	0.0293667	0.145733	0.289833	0.1382	0.211333	0.0149333	0.0377667	0.0573	0.3996	0.6653	0.882567	0.855233	0.6636	0.0234333	0.0191
470	0.4102	0.165	0.528233	0.3759	0.1645	0.0289	0.129533	0.0476333	0.0918333	0.0769	0.0688333	0.0304	0.0277333	0.0197333	0.0234	0.0131333	0.495733	0.0806667	0.404633	0.0298667	0.147833	0.304333	0.1355	0.205967	0.0149	0.0377333	0.0573	0.3996	0.6653	0.883667	0.855767	0.665233	0.0228667	0.0191
472	0.4102	0.160267	0.532467	0.368433	0.1608	0.0289	0.125833	0.0508	0.104033	0.0869667	0.0731	0.0298333	0.0282333	0.0202333	0.0228333	0.0136667	0.4957	0.0801333	0.398733	0.0303667	0.149933	0.315067	0.132267	0.200033	0.0149	0.0377	0.0573	0.3996	0.665267	0.884767	0.8574	0.6674	0.0223	0.0191
474	0.4092	0.156033	0.5367	0.362033	0.1571	0.0289	0.12	0.0550333	0.114633	0.0954667	0.0773667	0.0298	0.0282	0.0202	0.0223	0.0142	0.4957	0.0796	0.392867	0.0308667	0.152033	0.322067	0.127967	0.191967	0.0149	0.0377	0.0572667	0.399567	0.665233	0.8853	0.8585	0.669033	0.0223	0.0191
476	0.407667	0.151833	0.540933	0.357767	0.153933	0.0284	0.1142	0.0603	0.128433	0.107133	0.0810667	0.0298	0.0282	0.0202	0.0223	0.0142	0.4957	0.0796	0.387533	0.0319333	0.155767	0.3253	0.123667	0.184967	0.0149	0.0377	0.0572333	0.399533	0.664667	0.8853	0.860133	0.671167	0.0217667	0.0191
478	0.405067	0.148133	0.5441	0.352933	0.150233	0.0273667	0.1089	0.0650667	0.142733	0.118833	0.0858333	0.0298	0.0282	0.0202	0.0223	0.0142	0.4957	0.0796	0.382733	0.0324667	0.1595	0.328	0.119333	0.1785	0.0154333	0.0377	0.0572	0.3995	0.664133	0.885267	0.860667	0.673333	0.0212333	0.0191
480	0.402433	0.144433	0.5457	0.348067	0.147033	0.0263333	0.106267	0.0714333	0.161867	0.134767	0.0911333	0.0298	0.0282	0.0202	0.0223	0.0142	0.4957	0.0795667	0.3784	0.033	0.163233	0.329033	0.115567	0.1731	0.0159333	0.0376667	0.0572	0.3995	0.6636	0.8858	0.861733	0.676567	0.0207	0.0191
482	0.399267	0.140733	0.547267	0.343233	0.1428	0.0258	0.104133	0.0767333	0.180433	0.151233	0.0975333	0.0297667	0.0281667	0.0201667	0.0223	0.0142	0.496233	0.0795333	0.374633	0.0335333	0.165367	0.329533	0.110167	0.1677	0.0164333	0.0376333	0.0572	0.3995	0.663567	0.8863	0.862767	0.679267	0.0207	0.0191
484	0.395567	0.135967	0.548333	0.339467	0.1391	0.0258	0.102	0.0857667	0.195867	0.1677	0.103933	0.0297333	0.0281333	0.0201333	0.0223	0.0142	0.4973	0.0795	0.3703	0.0340333	0.168	0.328967	0.105333	0.1623	0.0164	0.0376	0.0572	0.398933	0.663533	0.886833	0.8638	0.6814	0.0207	0.0191
486	0.388667	0.131733	0.549867	0.333633	0.1354	0.0252667	0.0999	0.0931667	0.212333	0.1831	0.110867	0.0297	0.0286333	0.0201	0.0228333	0.0142	0.4989	0.0800333	0.3666	0.0345333	0.1701	0.3279	0.100467	0.158	0.0164	0.0376	0.0571667	0.398367	0.6635	0.8873	0.8643	0.683	0.0207	0.0191
488	0.3818	0.126967	0.551467	0.3283	0.132233	0.0247333	0.0978	0.104333	0.226167	0.196367	0.1194	0.0297	0.0291667	0.0201	0.0233667	0.0142	0.5005	0.0805667	0.3623	0.0350333	0.172733	0.325733	0.0983	0.151533	0.0164	0.0376	0.0571333	0.3978	0.6635	0.8878	0.864867	0.684633	0.0207	0.0190667
490	0.372833	0.122233	0.553067	0.321933	0.129067	0.0242	0.0951667	0.113333	0.239967	0.209633	0.126333	0.0297	0.0297	0.0201	0.0239	0.0142	0.501567	0.0811	0.3586	0.0361	0.174867	0.323	0.0956	0.1467	0.0164	0.0376	0.0571	0.3978	0.6635	0.8883	0.865433	0.686267	0.0212333	0.0190333
492	0.3665	0.116967	0.552567	0.3171	0.1259	0.0242	0.0925	0.123433	0.246333	0.220767	0.134867	0.0302333	0.0297	0.0201	0.0239	0.0142	0.5021	0.0816333	0.355367	0.0377	0.178067	0.319767	0.0929	0.141867	0.0163667	0.0375667	0.0571	0.3978	0.6635	0.8883	0.866533	0.688433	0.0217667	0.019
494	0.358033	0.1117	0.551	0.3112	0.122167	0.0242	0.0893333	0.129767	0.2516	0.2399	0.142333	0.0313	0.0297	0.0200667	0.0239	0.0142	0.502633	0.0821667	0.3527	0.0387667	0.180733	0.317067	0.0896667	0.1381	0.0163333	0.0375333	0.0576333	0.3978	0.663467	0.8894	0.867067	0.690033	0.0223	0.019
496	0.350633	0.1064	0.5473	0.306367	0.118467	0.0236667	0.0861667	0.136133	0.2553	0.256367	0.152967	0.0328667	0.0296667	0.0200333	0.0239	0.0142	0.5037	0.0832333	0.35	0.0398333	0.184467	0.313867	0.0869667	0.133767	0.0163	0.0375	0.0581667	0.397767	0.663433	0.8905	0.8676	0.6916	0.0223	0.019
498	0.341667	0.1006	0.542533	0.301033	0.114233	0.0231333	0.083	0.140333	0.260067	0.2739	0.1652	0.0344333	0.0296333	0.02	0.0239	0.0142	0.5047	0.0837667	0.347867	0.0414	0.1887	0.311167	0.0843	0.127833	0.0163	0.0375	0.0587	0.397733	0.6634	0.8916	0.868133	0.692667	0.0223	0.019
500	0.332167	0.0958333	0.5367	0.295167	0.111067	0.0226	0.0803333	0.1435	0.2632	0.2824	0.177433	0.036	0.0296	0.02	0.0239	0.0142	0.505167	0.0843	0.346233	0.0429667	0.192933	0.307933	0.0805333	0.1219	0.0163	0.0375	0.0587	0.3977	0.6634	0.8916	0.8692	0.694267	0.0223	0.019
502	0.3216	0.0910667	0.530367	0.2882	0.107367	0.0226	0.0771667	0.144	0.264767	0.294067	0.1897	0.0370667	0.0296	0.02	0.0239	0.0142	0.5051	0.0843	0.345667	0.0445333	0.196633	0.305233	0.0773	0.115467	0.0163	0.0375	0.0586667	0.3977	0.6634	0.8916	0.870267	0.695933	0.0223	0.019
504	0.310467	0.0879	0.524067	0.2818	0.1042	0.0226	0.0745333	0.144	0.263667	0.306267	0.2025	0.0376	0.0301333	0.02	0.0239	0.0142	0.505667	0.0842667	0.3451	0.0456	0.198767	0.301433	0.0740333	0.1106	0.0162667	0.0374667	0.0586333	0.3977	0.6634	0.8916	0.8708	0.697567	0.0223	0.019
506	0.297233	0.0852333	0.5151	0.276433	0.1005	0.0221	0.0713667	0.143967	0.2605	0.3174	0.2174	0.0376	0.0306667	0.02	0.0239	0.0142	0.506233	0.0842333	0.344567	0.0472	0.201433	0.297667	0.0718667	0.106833	0.0162333	0.0369	0.0586	0.3977	0.663367	0.891567	0.871367	0.6992	0.0223	0.019
508	0.286133	0.0841667	0.5061	0.272167	0.0973	0.0216	0.0692333	0.1434	0.2557	0.328	0.231267	0.0376	0.0311667	0.0199667	0.0239	0.0141667	0.507333	0.0842	0.344	0.0488	0.203567	0.2939	0.0686333	0.104667	0.0162	0.0363333	0.0591333	0.397133	0.663333	0.891533	0.872433	0.701333	0.0222667	0.019
510	0.273433	0.0825667	0.497633	0.267333	0.0941333	0.0205667	0.0671333	0.141767	0.248767	0.3365	0.2462	0.0391667	0.0311333	0.0199333	0.0239	0.0141333	0.507867	0.0842	0.3429	0.0503667	0.206233	0.290133	0.0659333	0.1025	0.0162	0.0358	0.0596667	0.396567	0.6633	0.8915	0.8735	0.702933	0.0222333	0.019
512	0.262333	0.081	0.490767	0.262533	0.0909667	0.0200333	0.0650333	0.138033	0.242867	0.345533	0.259033	0.0412667	0.0311	0.0199	0.0239	0.0141	0.5084	0.0842	0.342333	0.0519333	0.208367	0.286367	0.0627	0.0998	0.0162	0.0357667	0.0602	0.396	0.6633	0.8915	0.874567	0.704533	0.0222	0.019
514	0.2491	0.0789333	0.483367	0.256667	0.0878	0.0195	0.0634667	0.1327	0.236967	0.3519	0.273433	0.0433667	0.0311	0.0199	0.0239	0.0141	0.5084	0.0842	0.3418	0.0535	0.211	0.2799	0.0605333	0.096	0.0162	0.0357333	0.0602	0.396	0.6633	0.892033	0.875133	0.705633	0.0222	0.019
516	0.238567	0.0773667	0.4765	0.251333	0.0841	0.0189667	0.0618667	0.1263	0.232667	0.3572	0.289967	0.0449667	0.0311	0.0193667	0.0244333	0.0141	0.509467	0.0842	0.3423	0.0556333	0.2131	0.273967	0.0583667	0.0922333	0.0162	0.0357	0.0602	0.395967	0.662733	0.8931	0.876233	0.707233	0.0222	0.019
518	0.227467	0.0752667	0.466967	0.245433	0.0804	0.0184333	0.0602667	0.1188	0.2268	0.360367	0.3065	0.0471	0.0311	0.0188333	0.0249667	0.0141	0.510533	0.0842	0.343333	0.0572333	0.2152	0.265333	0.0562	0.089	0.0161667	0.0357	0.0601667	0.395933	0.662167	0.894167	0.876767	0.708867	0.0222	0.019
520	0.217433	0.0736667	0.458	0.240067	0.0761667	0.0179	0.0581333	0.1129	0.222	0.361933	0.326233	0.0503	0.0311	0.0182667	0.0255	0.0141	0.5116	0.0852667	0.345433	0.0593667	0.2168	0.259933	0.0540333	0.0857667	0.0161333	0.0357	0.0601333	0.3959	0.6616	0.8947	0.877833	0.711	0.0222	0.019
522	0.205267	0.0710333	0.446367	0.2331	0.0729667	0.0179	0.0560333	0.107	0.2156	0.362433	0.3433	0.0529667	0.0310667	0.0182333	0.0255	0.0141	0.511533	0.0857667	0.347533	0.0604333	0.2184	0.254567	0.0513333	0.0830667	0.0161	0.0357	0.0601	0.3959	0.6616	0.8947	0.878367	0.713167	0.0222	0.019
524	0.195767	0.0684	0.436867	0.227233	0.0692667	0.0179	0.0544667	0.1022	0.210767	0.3624	0.364633	0.0561333	0.0310333	0.0182	0.0255	0.0141	0.512033	0.0862667	0.349633	0.0625333	0.219467	0.2513	0.0491667	0.0803667	0.0161	0.0356667	0.0601	0.3959	0.6616	0.895233	0.879433	0.715333	0.0222	0.019
526	0.1841	0.0647	0.425767	0.220833	0.0666333	0.0179	0.0529	0.0963333	0.204333	0.361833	0.383833	0.0582333	0.031	0.0182	0.0254667	0.0141	0.512533	0.0857	0.350667	0.0641	0.220533	0.248067	0.047	0.0787667	0.0161	0.0356333	0.0601	0.3959	0.6616	0.895767	0.880467	0.716967	0.0227333	0.019
528	0.1725	0.0620333	0.4136	0.2171	0.0634667	0.0179	0.0513	0.0899333	0.1979	0.3602	0.399833	0.0646	0.031	0.0182	0.0254333	0.0141	0.5131	0.0857	0.351167	0.0662	0.221567	0.2432	0.0454	0.0766	0.0161	0.0356	0.0601	0.395867	0.661033	0.896233	0.8815	0.7186	0.0232667	0.019
530	0.159833	0.0594	0.401967	0.213333	0.0613333	0.0179	0.0502333	0.0851333	0.1899	0.358033	0.4185	0.0699333	0.031	0.0182	0.0254	0.0141	0.5131	0.0857	0.3522	0.0678	0.2226	0.24	0.0432333	0.0744333	0.0160667	0.0356	0.0601	0.395833	0.660467	0.896167	0.882567	0.7202	0.0238	0.019
532	0.148267	0.0573	0.3898	0.210633	0.0587	0.0179	0.0486333	0.0792333	0.182433	0.353767	0.437167	0.0774	0.031	0.0181667	0.0254	0.0141	0.5131	0.0857	0.354833	0.0699333	0.223633	0.236233	0.0416	0.0722667	0.0160333	0.0356	0.0600667	0.3958	0.6599	0.896667	0.883133	0.7218	0.0238	0.019
534	0.1377	0.0552	0.379767	0.2074	0.0566	0.0179	0.0475667	0.0744	0.174967	0.3495	0.456367	0.0822	0.0309667	0.0181333	0.0254	0.0141	0.5131	0.0857	0.358533	0.0720667	0.2247	0.2346	0.0405	0.0706333	0.016	0.0356	0.0600333	0.3958	0.6599	0.897233	0.8837	0.7234	0.0238	0.019
536	0.1266	0.0536	0.367633	0.2042	0.0550333	0.0179	0.0454667	0.0685	0.168033	0.3415	0.4729	0.0886	0.0314667	0.0181	0.0254	0.0141	0.512533	0.0857	0.3633	0.0747333	0.225767	0.2319	0.0399667	0.0695333	0.016	0.0355667	0.06	0.395233	0.659867	0.898333	0.884233	0.725	0.0238	0.019
538	0.1155	0.0515	0.3576	0.198867	0.0539667	0.0179333	0.0439	0.0637	0.1611	0.334567	0.490467	0.0955333	0.0319667	0.0181	0.0254	0.0141	0.511967	0.0856667	0.367	0.0768333	0.226833	0.2292	0.0389	0.0679	0.016	0.0355333	0.06	0.394667	0.659833	0.898867	0.884767	0.726633	0.0238	0.0189667
540	0.104933	0.0494	0.3465	0.193533	0.0529	0.0179667	0.0418	0.0583667	0.155767	0.3239	0.5102	0.103	0.0325	0.0181	0.0254	0.0141	0.5114	0.0856333	0.372267	0.0799667	0.227333	0.2265	0.0378	0.0663	0.016	0.0355	0.06	0.3941	0.659267	0.8994	0.8853	0.728267	0.0243333	0.0189333
542	0.0964667	0.0473	0.336433	0.188167	0.0513	0.018	0.0402	0.0541	0.149867	0.314833	0.531533	0.112567	0.0325	0.0181	0.0254	0.0141	0.510867	0.0856	0.3765	0.0826	0.227833	0.2238	0.0372333	0.0652333	0.0159667	0.0355	0.06	0.3941	0.658733	0.8994	0.885867	0.7299	0.0248667	0.0189
544	0.0890667	0.0457	0.322167	0.186	0.0492	0.018	0.0386	0.0492667	0.145033	0.3036	0.5513	0.121067	0.0325	0.0186	0.0254	0.0141	0.510333	0.0850667	0.382833	0.0863333	0.228333	0.220567	0.0372	0.0646667	0.0159333	0.0355	0.0599667	0.3941	0.658167	0.8994	0.886933	0.731467	0.0254	0.0189
546	0.0827	0.0446333	0.308433	0.1817	0.0476333	0.018	0.037	0.0460333	0.1386	0.293467	0.569433	0.1317	0.0324667	0.0191	0.0259333	0.0141	0.5098	0.0845333	0.387633	0.0901	0.228867	0.217333	0.0372	0.0641	0.0159	0.0355	0.0599333	0.3941	0.658133	0.899933	0.888	0.733067	0.0259333	0.0189
548	0.0769	0.0441	0.294167	0.1769	0.0460667	0.018	0.0359333	0.0417333	0.134333	0.2817	0.5865	0.140767	0.0324333	0.0196	0.0264667	0.0146333	0.5098	0.084	0.397167	0.0938333	0.2294	0.214633	0.0372	0.0635333	0.0159	0.0355	0.0599	0.394067	0.6581	0.900467	0.8885	0.734667	0.0264667	0.0189
550	0.0721333	0.0430333	0.280967	0.1721	0.0455333	0.018	0.0349	0.0385333	0.129533	0.269467	0.605667	0.151967	0.0324	0.0196	0.027	0.0157	0.5098	0.084	0.405133	0.0975667	0.229933	0.212467	0.0372	0.063	0.0159	0.0354667	0.0604333	0.394033	0.6581	0.901	0.889067	0.736333	0.027	0.0194333
552	0.0674	0.0414667	0.264567	0.168867	0.0444667	0.018	0.0338667	0.0353333	0.127367	0.2556	0.6238	0.1605	0.0324	0.0201333	0.027	0.0167667	0.5098	0.0839667	0.4136	0.100767	0.230467	0.2103	0.0372	0.063	0.0159	0.0354333	0.0609667	0.394	0.657533	0.900967	0.889633	0.7374	0.027	0.0199667
554	0.0626333	0.0399	0.2503	0.1651	0.0434	0.018	0.0323	0.0326333	0.1252	0.2439	0.639267	0.174367	0.0324	0.0206667	0.027	0.0173	0.509767	0.0834	0.4173	0.105	0.2315	0.2076	0.0372	0.063	0.0158667	0.0354	0.0615	0.394	0.656967	0.902033	0.890733	0.7385	0.027	0.0210667
556	0.0578667	0.0388667	0.2365	0.161333	0.0423333	0.018	0.0307	0.0304667	0.1241	0.233767	0.653167	0.1925	0.0324	0.0212	0.027	0.0173	0.509733	0.0828333	0.419933	0.1087	0.232	0.2049	0.0371667	0.063	0.0158333	0.0354	0.0615	0.394	0.6564	0.9031	0.8918	0.739567	0.027	0.0216333
558	0.0541667	0.0372667	0.2249	0.1576	0.0412667	0.018	0.0296333	0.0288333	0.121967	0.225733	0.665967	0.211167	0.0329	0.0211667	0.027	0.0178333	0.509167	0.0817667	0.422033	0.115067	0.233033	0.201667	0.0366	0.0619	0.0158	0.0354	0.0615	0.394	0.6564	0.9042	0.892867	0.7412	0.0275333	0.0221667
560	0.0499333	0.0356667	0.211167	0.154933	0.0407333	0.018	0.0291	0.0277667	0.119833	0.218233	0.6777	0.2277	0.0355333	0.0211333	0.027	0.0183667	0.5081	0.0812333	0.424133	0.120933	0.233567	0.198967	0.0360333	0.0608	0.0158	0.0354	0.0614667	0.394	0.6564	0.904167	0.8934	0.742267	0.0286	0.0227
562	0.0467667	0.0346	0.2001	0.151167	0.0396667	0.018	0.0285667	0.0272	0.117133	0.209667	0.687267	0.237833	0.0392333	0.0211	0.0280667	0.0189	0.507033	0.0796	0.427267	0.127333	0.234633	0.1957	0.0355	0.0597	0.0158	0.0353333	0.0614333	0.393433	0.6564	0.904133	0.8934	0.743333	0.0296667	0.0232333
564	0.0441333	0.0340667	0.190567	0.147933	0.0386333	0.0185333	0.0275	0.0255667	0.114967	0.2022	0.6963	0.251167	0.0445667	0.0211	0.0297	0.0194333	0.505933	0.0785	0.429367	0.132133	0.235167	0.193	0.0355	0.0597	0.0158	0.0352667	0.0614	0.392867	0.655833	0.9041	0.893933	0.743867	0.0302	0.0238
566	0.0425667	0.0330333	0.184233	0.145233	0.0376	0.0190667	0.0264333	0.0239333	0.1128	0.192067	0.7048	0.267167	0.0504333	0.0211	0.0318667	0.0199667	0.505367	0.0768667	0.432533	0.136933	0.2362	0.189767	0.0355	0.0597	0.0157667	0.0352	0.0614	0.3923	0.655267	0.9041	0.894467	0.7444	0.0302	0.0237667
568	0.041	0.032	0.176833	0.142567	0.0365667	0.0196	0.0259333	0.0223333	0.1112	0.183533	0.710667	0.2885	0.0584333	0.0216333	0.0335	0.0205	0.5048	0.0758	0.435733	0.141733	0.2367	0.1871	0.0355	0.0597	0.0157333	0.0352	0.0614	0.3923	0.6547	0.9041	0.895	0.744933	0.0307333	0.0237333
570	0.0394	0.0309667	0.169967	0.1399	0.0360333	0.0196	0.0259667	0.0212333	0.109033	0.173933	0.716533	0.3093	0.0691	0.0226667	0.0356333	0.0205	0.504267	0.0747333	0.442633	0.146467	0.237733	0.1844	0.0355	0.0596667	0.0157	0.0352	0.0614	0.392233	0.6547	0.9041	0.8955	0.746	0.0323667	0.0242667
572	0.0378	0.0304333	0.160967	0.136667	0.0349667	0.0196	0.026	0.0206667	0.106867	0.165933	0.720267	0.326367	0.0803	0.0242333	0.0377667	0.0205	0.503733	0.0741667	0.449	0.151767	0.238267	0.182233	0.0354667	0.0607333	0.0157	0.0352	0.0613667	0.392167	0.6547	0.904067	0.896	0.747067	0.0345333	0.0253667
574	0.0362	0.0299	0.152533	0.133967	0.0339	0.0196	0.026	0.0201	0.103633	0.1563	0.725067	0.3434	0.0941667	0.0258	0.0399	0.0205	0.502667	0.0736	0.456933	0.1565	0.2388	0.1806	0.0354333	0.0617667	0.0157	0.0352	0.0613333	0.3921	0.654633	0.904033	0.8965	0.7476	0.0367	0.027
576	0.0346333	0.0299	0.145133	0.131267	0.0328333	0.0196	0.026	0.0201	0.100967	0.1472	0.729333	0.3674	0.1155	0.0279333	0.0415333	0.0210333	0.5021	0.0730333	0.4633	0.160267	0.2388	0.178967	0.0354	0.0633667	0.0157	0.0352	0.0613	0.3921	0.654067	0.904533	0.8965	0.7487	0.0377667	0.0280667
578	0.0330667	0.0299	0.139867	0.1286	0.0323	0.0196	0.026	0.0200667	0.0977333	0.137067	0.7352	0.3946	0.141633	0.0311333	0.0437	0.0215667	0.501533	0.0725	0.4707	0.164	0.238767	0.177867	0.0354	0.0649667	0.0156667	0.0352	0.0613	0.3921	0.6535	0.905633	0.897067	0.750333	0.0388333	0.0296667
580	0.0309667	0.0299	0.134033	0.125933	0.0323	0.0196	0.026	0.0200333	0.0955667	0.129633	0.739433	0.423433	0.173633	0.0354	0.0458667	0.0221	0.5015	0.0725	0.478133	0.167767	0.239267	0.176233	0.0354	0.0671333	0.0156333	0.0352	0.0613	0.3921	0.653	0.9067	0.898167	0.7525	0.0399	0.0312667
582	0.0288333	0.0299	0.128233	0.123233	0.0323	0.0196	0.026	0.02	0.0923333	0.122167	0.7442	0.444233	0.204033	0.0423333	0.048	0.0221	0.5015	0.0725	0.486067	0.1715	0.239767	0.175167	0.0354	0.0687667	0.0156	0.0352	0.0613	0.3921	0.652967	0.907233	0.899267	0.7541	0.0420667	0.0339667
584	0.0272333	0.0299	0.121367	0.120533	0.0323	0.0196	0.026	0.0199667	0.0896667	0.117333	0.746833	0.462367	0.2339	0.0508667	0.0512333	0.0221	0.500967	0.0725	0.494033	0.175233	0.2403	0.1741	0.0354	0.0698333	0.0156	0.0346333	0.0612667	0.3921	0.652933	0.9072	0.8998	0.755667	0.0442333	0.0366667
586	0.0267	0.0299	0.117167	0.116767	0.0323	0.0196	0.026	0.0199333	0.0864667	0.109833	0.750567	0.481567	0.266967	0.061	0.0566333	0.0221	0.500433	0.0719333	0.501967	0.1784	0.240833	0.1741	0.0354	0.0703333	0.0161333	0.0340667	0.0612333	0.3921	0.6529	0.9072	0.8998	0.757267	0.0480333	0.0399
588	0.0267	0.0293667	0.1124	0.1141	0.0323	0.0196	0.026	0.0199	0.0848	0.103433	0.753733	0.500767	0.3022	0.0695	0.0631	0.0226333	0.4999	0.0713667	0.509933	0.1821	0.241367	0.173533	0.0359333	0.0724667	0.0166667	0.0335	0.0612	0.3921	0.652367	0.9072	0.900333	0.758333	0.0528667	0.0431333
590	0.0267	0.0288333	0.108167	0.1114	0.0323333	0.0191	0.026	0.0199	0.0831667	0.0954333	0.757467	0.5205	0.3385	0.0785333	0.0712	0.0231667	0.499867	0.0708	0.518933	0.184733	0.242433	0.172433	0.037	0.0746	0.0172	0.0335	0.0612	0.391533	0.6518	0.9072	0.900867	0.759433	0.0598667	0.048
592	0.0267333	0.0283	0.102867	0.1103	0.0323667	0.0186	0.026	0.0198667	0.0820667	0.0901	0.760667	0.539667	0.372133	0.0870333	0.0782	0.0237	0.499833	0.0708	0.529033	0.1879	0.243467	0.171333	0.0386	0.0773	0.0172	0.0335	0.0612	0.390967	0.651233	0.907167	0.9014	0.759967	0.0668667	0.0539333
594	0.0267667	0.0278	0.0986667	0.108133	0.0324	0.0181	0.026	0.0198333	0.0810333	0.0831667	0.763333	0.558867	0.405733	0.0971667	0.0857667	0.0237	0.4998	0.0708	0.538033	0.190567	0.245033	0.1708	0.0402	0.0794333	0.0171667	0.0334667	0.0612	0.3904	0.6512	0.907133	0.9014	0.761067	0.0755	0.0609333
596	0.0268	0.0273	0.0944333	0.106533	0.0324	0.0181	0.026	0.0198	0.0799333	0.0778333	0.765433	0.5818	0.439333	0.123833	0.0922333	0.0237	0.4998	0.0713333	0.548133	0.193767	0.2466	0.170267	0.0418	0.0826333	0.0171333	0.0334333	0.0611667	0.3904	0.6512	0.9071	0.9014	0.762167	0.0841333	0.0657667
598	0.0268	0.0268	0.0912667	0.1044	0.0324	0.0175667	0.026	0.0197667	0.0793667	0.0714	0.767533	0.6037	0.4724	0.152633	0.0992667	0.0237	0.4998	0.0718667	0.555567	0.196433	0.2482	0.169733	0.0434	0.0863667	0.0171	0.0334	0.0611333	0.3904	0.6512	0.907633	0.9014	0.7638	0.096	0.0711667
600	0.0273333	0.0268	0.0886	0.102767	0.0324	0.0170333	0.026	0.0197333	0.0782667	0.0671	0.769667	0.627167	0.500667	0.183033	0.107367	0.0237	0.4998	0.0724	0.568333	0.199067	0.2498	0.169167	0.0460667	0.0922667	0.0171	0.0334	0.0611	0.3904	0.650633	0.908167	0.9014	0.764867	0.110567	0.0760333
602	0.0278667	0.0268	0.0859667	0.101133	0.0324	0.0165	0.026	0.0197	0.0777333	0.0617333	0.7718	0.6453	0.524667	0.199033	0.114367	0.0247667	0.4998	0.0724	0.58	0.201167	0.251933	0.169133	0.0487333	0.0987	0.0171	0.0334	0.0611	0.3904	0.650067	0.9087	0.9014	0.7654	0.124067	0.0814333
604	0.0284	0.0268	0.0833333	0.0995	0.0324	0.0165	0.026	0.0197	0.0771667	0.058	0.7734	0.657567	0.544933	0.213967	0.122467	0.0263667	0.4998	0.0723667	0.593267	0.204367	0.2546	0.1691	0.053	0.106233	0.0171	0.0339333	0.0611	0.390333	0.6495	0.9087	0.901933	0.765933	0.144567	0.0873667
606	0.0284	0.0268	0.0807	0.0979	0.0324	0.0165	0.026	0.0196667	0.0771333	0.0548	0.775533	0.667167	0.562533	0.232633	0.129467	0.0290667	0.5003	0.0723333	0.603333	0.207567	0.257767	0.1691	0.0567333	0.112667	0.0171	0.0344667	0.0611	0.390267	0.6495	0.9087	0.902467	0.766467	0.164	0.0954667
608	0.0284	0.0268	0.0796333	0.0968	0.0324	0.0165	0.026	0.0196333	0.0765667	0.0537	0.7771	0.674633	0.582767	0.247567	0.1381	0.0323	0.5008	0.0723	0.6145	0.210767	0.260933	0.1691	0.0621	0.1191	0.0170667	0.035	0.0610667	0.3902	0.6495	0.908633	0.903	0.767533	0.190967	0.108433
610	0.0284	0.0268	0.0791	0.0951667	0.0324	0.0165	0.026	0.0196	0.076	0.0526	0.778667	0.683167	0.5993	0.265167	0.145633	0.0366333	0.5013	0.0723	0.6251	0.213967	0.264633	0.1691	0.0653333	0.125	0.0170333	0.0349667	0.0610333	0.3902	0.6495	0.908567	0.903	0.7686	0.2104	0.123
612	0.0284	0.0268	0.0791	0.0940667	0.0324	0.0165	0.026	0.0196	0.0754333	0.0520333	0.779167	0.6906	0.6137	0.281167	0.1548	0.0414667	0.5013	0.0723	0.6352	0.2177	0.267833	0.1691	0.0701667	0.131433	0.0175333	0.0355	0.061	0.3902	0.648933	0.9085	0.903	0.769667	0.230933	0.138633
614	0.0284	0.0268	0.0791	0.093	0.0324	0.0165	0.026	0.0195667	0.0754	0.0509667	0.7797	0.696967	0.625467	0.299833	0.1629	0.0490333	0.5013	0.0723	0.6426	0.2225	0.271033	0.1691	0.0755333	0.1395	0.0180667	0.036	0.061	0.3902	0.648367	0.9085	0.903	0.770733	0.248767	0.1532
616	0.0284	0.0268	0.0791	0.0924333	0.0324	0.0165	0.026	0.0195333	0.0754	0.0504	0.7802	0.7028	0.636133	0.317433	0.172633	0.0582	0.502367	0.0723	0.6511	0.226733	0.274233	0.169067	0.0830333	0.147533	0.0186	0.0365333	0.061	0.389667	0.6478	0.9085	0.903	0.771267	0.264967	0.168333
618	0.0284	0.0268	0.0791	0.0918667	0.0324	0.0165	0.0260333	0.0195	0.0753667	0.0493	0.781267	0.707033	0.6484	0.3313	0.180733	0.0684667	0.503433	0.0723	0.659033	0.232033	0.2785	0.1685	0.0894667	0.156133	0.0186	0.0365	0.061	0.389133	0.6478	0.9085	0.903	0.772333	0.287067	0.1802
620	0.0284	0.0268	0.0791	0.0913	0.0324	0.0165	0.0260667	0.0194667	0.0753333	0.0482	0.782867	0.7113	0.659067	0.349433	0.190467	0.0771	0.5045	0.0722667	0.667533	0.237333	0.2849	0.167933	0.0959	0.160967	0.0186	0.0365	0.0609667	0.3886	0.647767	0.9085	0.903	0.773433	0.305967	0.1937
622	0.0284	0.0268	0.0791333	0.0912667	0.0324	0.0165	0.0261	0.0194333	0.0753	0.0471	0.783933	0.713967	0.6697	0.3729	0.1991	0.0857333	0.5045	0.0722333	0.674933	0.243733	0.291267	0.1674	0.101267	0.1658	0.0185667	0.0365	0.0609333	0.3886	0.647733	0.9085	0.903	0.775067	0.3281	0.2088
624	0.0284	0.0268	0.0786333	0.0912333	0.0324	0.0165	0.0261	0.0194	0.0753	0.0465333	0.784433	0.7172	0.6782	0.3969	0.208833	0.0965333	0.5045	0.0722	0.680767	0.249067	0.298167	0.166867	0.107733	0.172233	0.0185333	0.0365	0.0609	0.388567	0.647167	0.907967	0.903	0.776167	0.3416	0.224467
626	0.0284	0.0273333	0.0781333	0.0912	0.0329333	0.0165	0.0261	0.0194	0.0752667	0.0459667	0.784933	0.719867	0.686167	0.4145	0.217467	0.1084	0.505033	0.0722	0.6855	0.254367	0.303467	0.165233	0.113633	0.181367	0.0185	0.0364667	0.0609	0.388	0.646633	0.907433	0.903	0.777233	0.354533	0.239567
628	0.0284	0.0273333	0.0776	0.0912	0.0334667	0.0165	0.0261	0.0193667	0.0752333	0.0454333	0.785467	0.721967	0.6936	0.4241	0.224467	0.122967	0.506633	0.0722	0.689167	0.258633	0.3088	0.1636	0.121133	0.189967	0.0185	0.0364333	0.0609	0.387433	0.646067	0.906867	0.903	0.777767	0.3691	0.2509
630	0.0284	0.0273333	0.0786667	0.0911667	0.034	0.0165	0.0261	0.0193333	0.0752	0.0438	0.786	0.724067	0.700533	0.435833	0.229833	0.137533	0.508767	0.0722	0.692867	0.262367	0.3136	0.1625	0.128633	0.195867	0.0185	0.0364	0.0609	0.386333	0.646033	0.906833	0.903	0.7783	0.388	0.266533
632	0.0284	0.0268	0.0797333	0.0911333	0.0345333	0.0165	0.0261	0.0193	0.0751667	0.0421667	0.786	0.727233	0.708	0.449167	0.2352	0.158567	0.511433	0.0722	0.695	0.265567	0.318933	0.1625	0.136133	0.201233	0.0179333	0.0364	0.0608667	0.385767	0.646	0.9068	0.903	0.778833	0.415	0.280033
634	0.0289333	0.0268	0.0813	0.0911	0.0350667	0.0170333	0.0261	0.0192667	0.0751333	0.04	0.7865	0.7304	0.7139	0.4641	0.2406	0.1796	0.513567	0.0722	0.697133	0.2698	0.324267	0.1625	0.1426	0.207667	0.0173667	0.0364	0.0608333	0.3852	0.646	0.9068	0.903	0.779867	0.443067	0.296233
636	0.0294667	0.0268	0.0818333	0.0911	0.0356	0.0175667	0.0261	0.0192333	0.0751	0.0389333	0.787533	0.7325	0.719233	0.477433	0.246	0.204967	0.516767	0.0722	0.6987	0.275067	0.330667	0.161967	0.149033	0.213567	0.0168	0.0364	0.0608	0.3852	0.645467	0.9068	0.903	0.7809	0.4733	0.310267
638	0.03	0.0273333	0.0828667	0.0910667	0.0361333	0.0181	0.0261	0.0192	0.0751	0.0373333	0.788567	0.733	0.7224	0.488633	0.250867	0.226033	0.5189	0.0721667	0.7008	0.280933	0.3376	0.1614	0.1555	0.219467	0.0168	0.0364	0.0608	0.3852	0.644867	0.9068	0.902433	0.7814	0.5008	0.325367
640	0.03	0.0278667	0.0834	0.0910333	0.0366667	0.0181333	0.0261	0.0192	0.0750667	0.0357	0.7891	0.733567	0.7261	0.498233	0.2557	0.247633	0.522667	0.0721333	0.702367	0.2868	0.343967	0.161333	0.162467	0.224833	0.0173333	0.0363667	0.0608	0.385167	0.644267	0.906733	0.901867	0.781967	0.524533	0.339933
642	0.03	0.0284	0.0844333	0.091	0.0372	0.0181667	0.0261	0.0191667	0.0755667	0.0340667	0.7891	0.734633	0.729267	0.505167	0.260567	0.2692	0.525367	0.0726333	0.704467	0.292133	0.350867	0.1618	0.168367	0.231267	0.0178667	0.0363333	0.0608	0.385133	0.6437	0.906667	0.9013	0.782533	0.548267	0.356133
644	0.03	0.0284	0.0855	0.0909667	0.0377333	0.0182	0.0266333	0.0191333	0.0766	0.0329667	0.789633	0.7373	0.733	0.514233	0.267567	0.289167	0.5286	0.0737	0.706033	0.2985	0.356167	0.1623	0.1748	0.237167	0.0184	0.0363	0.0607667	0.3851	0.6432	0.9066	0.9013	0.783633	0.572533	0.3734
646	0.03	0.0284	0.0865667	0.0909333	0.0382667	0.0182	0.0282333	0.0196333	0.0781333	0.0319	0.790133	0.740467	0.736733	0.527	0.2746	0.3102	0.531267	0.0758333	0.7076	0.305967	0.362567	0.1623	0.181233	0.244133	0.0184	0.0363	0.0607333	0.384567	0.642633	0.9066	0.9013	0.784167	0.599533	0.389033
648	0.03	0.0284333	0.0876333	0.0909	0.0388	0.0182	0.0309	0.0201667	0.0802333	0.0308	0.790633	0.743667	0.740467	0.541367	0.280533	0.3264	0.5355	0.0785333	0.7081	0.313467	0.367367	0.162867	0.1893	0.2495	0.0183667	0.0363	0.0607	0.384033	0.642567	0.9066	0.9013	0.785233	0.620033	0.405233
650	0.03	0.0284667	0.0881667	0.0909	0.0388	0.0187333	0.0335333	0.0206667	0.0823333	0.0297	0.7906	0.745767	0.744733	0.5568	0.284867	0.345833	0.540867	0.0817667	0.709667	0.321467	0.374833	0.165033	0.1968	0.2554	0.0183333	0.0363	0.0607	0.383467	0.6425	0.9066	0.9013	0.786333	0.635167	0.4225
652	0.03	0.0285	0.0881667	0.0914	0.0393333	0.0192667	0.0367	0.0206333	0.0855333	0.0286	0.791133	0.747367	0.747933	0.570667	0.290267	0.3642	0.546767	0.0844667	0.711233	0.327833	0.382833	0.169367	0.203767	0.260733	0.0183	0.0362667	0.0612333	0.383433	0.6425	0.9066	0.9013	0.7874	0.647033	0.4419
654	0.03	0.0285	0.0860667	0.0913667	0.0398667	0.0198	0.0393333	0.0200667	0.0881667	0.0264667	0.791667	0.748967	0.751133	0.5856	0.298367	0.389567	0.5516	0.0876667	0.7128	0.334733	0.392433	0.1758	0.2102	0.2672	0.0183	0.0362333	0.0623	0.3834	0.6425	0.9066	0.9013	0.787933	0.6573	0.4602
656	0.0300333	0.0295333	0.0834333	0.0913333	0.0404	0.0198	0.0425333	0.0195	0.0918667	0.0248333	0.7922	0.750033	0.753233	0.597333	0.305367	0.415967	0.5575	0.0908667	0.7133	0.3406	0.4015	0.1828	0.215567	0.273633	0.0183	0.0362	0.0633667	0.3834	0.6425	0.9066	0.9013	0.788467	0.668633	0.4764
658	0.0300667	0.0311	0.0813333	0.0907667	0.0409333	0.0198	0.0446667	0.0194667	0.0955667	0.0237333	0.7922	0.751067	0.755333	0.609067	0.314533	0.4424	0.562867	0.0940667	0.713267	0.347	0.410033	0.1903	0.2215	0.279033	0.0183	0.0362	0.0639	0.3834	0.6425	0.9066	0.9013	0.789033	0.676733	0.4894
660	0.0301	0.0337333	0.0802667	0.0912667	0.0414667	0.0213667	0.0473333	0.0210333	0.103533	0.0231667	0.792167	0.751567	0.7569	0.621333	0.322633	0.463467	0.568767	0.0972667	0.713733	0.352867	0.418533	0.1989	0.226867	0.284367	0.0182667	0.0362	0.0639	0.3834	0.6425	0.9066	0.9013	0.7896	0.6848	0.5013
662	0.0301	0.0364	0.0792	0.0917667	0.042	0.0234667	0.0505	0.0231333	0.111467	0.0226	0.792133	0.752633	0.7585	0.634633	0.3356	0.479167	0.573567	0.101033	0.7142	0.3598	0.4265	0.209633	0.2333	0.2892	0.0182333	0.0362	0.0639	0.383367	0.6425	0.9066	0.9013	0.790133	0.6902	0.509933
664	0.0301	0.0390667	0.0776333	0.0923	0.0425333	0.0255667	0.0552667	0.0247	0.1221	0.0220333	0.7921	0.753167	0.7601	0.648467	0.349633	0.494267	0.579967	0.105867	0.7147	0.366733	0.436067	0.222	0.238633	0.295633	0.0182	0.0361667	0.0638667	0.383333	0.6425	0.9066	0.9013	0.7912	0.696667	0.518033
666	0.0306333	0.0406667	0.0766	0.0922667	0.0430667	0.0261	0.0626667	0.0252	0.130567	0.022	0.7921	0.754233	0.7617	0.6602	0.366333	0.512033	0.587533	0.111767	0.715233	0.375267	0.444067	0.237567	0.244533	0.301567	0.0182	0.0361333	0.0638333	0.3833	0.6425	0.906533	0.9013	0.792267	0.702633	0.5272
668	0.0311667	0.0417333	0.0755667	0.0922333	0.0436	0.0266333	0.0717	0.0252	0.142767	0.0214667	0.7921	0.755267	0.7633	0.671967	0.381433	0.532533	0.596133	0.117667	0.715767	0.3838	0.452067	0.253667	0.2499	0.3107	0.0182	0.0361	0.0638	0.3833	0.641933	0.906467	0.9013	0.7928	0.709067	0.539067
670	0.0317	0.0428	0.0745	0.0922	0.0436	0.0277	0.0807	0.0251667	0.154433	0.0203667	0.7921	0.757367	0.764867	0.682133	0.397067	0.5563	0.6042	0.124633	0.7163	0.392833	0.457933	0.272467	0.256367	0.318767	0.0182	0.0361	0.0638	0.3833	0.641367	0.9064	0.9013	0.793333	0.713933	0.5547
672	0.0317	0.0454333	0.0729	0.0916333	0.0441333	0.0293	0.0891667	0.0251333	0.170367	0.0187333	0.792067	0.758933	0.766433	0.690667	0.4149	0.577367	0.6133	0.131633	0.7168	0.401333	0.464333	0.289667	0.261733	0.3284	0.0181667	0.0361	0.0638	0.3833	0.6408	0.9064	0.9013	0.793867	0.7193	0.571433
674	0.0317	0.0491333	0.0718333	0.0910667	0.0446667	0.0309	0.0976333	0.0251	0.184733	0.0176333	0.792033	0.76	0.768	0.6992	0.4338	0.601067	0.621367	0.140767	0.717833	0.408233	0.471267	0.312233	0.267633	0.334833	0.0181333	0.0361	0.0638	0.383267	0.6408	0.9064	0.9013	0.794933	0.723667	0.587633
676	0.0317	0.0544	0.0713	0.0905	0.0452	0.0330333	0.108767	0.0251	0.200133	0.0171	0.792533	0.760533	0.769567	0.705567	0.453233	0.6205	0.6305	0.149367	0.718867	0.414633	0.477667	0.3321	0.273	0.342333	0.0181	0.0360667	0.0637667	0.3827	0.6408	0.9064	0.9013	0.795467	0.7285	0.6006
678	0.0317	0.0586333	0.0713	0.0905	0.0452	0.0357	0.120433	0.0256	0.215533	0.0165333	0.793067	0.761567	0.771167	0.712467	0.472667	0.6399	0.637467	0.1585	0.7194	0.419967	0.485133	0.351433	0.2789	0.3488	0.0181	0.0360333	0.0637333	0.382133	0.6408	0.9064	0.9013	0.796	0.7323	0.613033
680	0.0317	0.0639333	0.0713	0.0904667	0.0452	0.0389	0.138967	0.0271667	0.233033	0.0159667	0.794133	0.7626	0.772767	0.7183	0.4937	0.653933	0.647133	0.165467	0.719367	0.426367	0.490433	0.3724	0.284267	0.356833	0.0181	0.0354667	0.0637	0.3816	0.640233	0.9064	0.9013	0.796	0.736067	0.623267
682	0.0317	0.0692333	0.0713	0.0904333	0.0452	0.0420667	0.156433	0.0297667	0.258	0.0154	0.7952	0.764167	0.773833	0.7247	0.5115	0.666333	0.657367	0.1735	0.719833	0.4333	0.497333	0.397667	0.290167	0.363833	0.0181	0.0349333	0.0637	0.381567	0.639667	0.9064	0.901267	0.796533	0.738767	0.635667
684	0.0311667	0.0756	0.0713	0.0904	0.0452	0.0452333	0.1755	0.0324	0.288833	0.0154	0.796233	0.765767	0.774867	0.7311	0.5282	0.676633	0.6681	0.180467	0.7203	0.442367	0.5037	0.4267	0.2966	0.371867	0.0180667	0.0343667	0.0637	0.381533	0.6391	0.9064	0.901233	0.7976	0.740367	0.6443
686	0.0311667	0.0814	0.0723667	0.0914333	0.0452	0.0484	0.190333	0.0350333	0.322867	0.0153667	0.796733	0.767367	0.775367	0.738033	0.5444	0.6853	0.677767	0.187967	0.7208	0.450867	0.512233	0.453567	0.304133	0.3794	0.0180333	0.0343333	0.0637	0.3815	0.6391	0.9064	0.9012	0.798667	0.741433	0.654033
688	0.0311667	0.0877333	0.0761	0.0946	0.0447	0.0521333	0.208867	0.0392667	0.350533	0.0153333	0.7967	0.7684	0.7764	0.7439	0.561667	0.695567	0.684733	0.1955	0.7208	0.458333	0.5202	0.478833	0.3111	0.3869	0.018	0.0343	0.0637	0.3815	0.639067	0.9064	0.9012	0.7992	0.7425	0.661033
690	0.0317	0.0940667	0.0814	0.0993667	0.0442	0.0553333	0.2279	0.0440333	0.372333	0.0153	0.7967	0.769467	0.777467	0.7492	0.580033	0.703667	0.6939	0.202467	0.7208	0.4647	0.528733	0.4987	0.318067	0.3955	0.018	0.0343	0.0636667	0.3815	0.6385	0.906333	0.9012	0.7992	0.744133	0.6675
692	0.0317	0.100933	0.0898667	0.1036	0.0437	0.0595667	0.2475	0.0488	0.393067	0.0152667	0.7967	0.771067	0.778533	0.754	0.594567	0.712833	0.702467	0.210533	0.7208	0.470567	0.537267	0.516967	0.323433	0.402967	0.018	0.0343	0.0636333	0.3815	0.637933	0.906267	0.9012	0.799733	0.745733	0.673433
694	0.0317	0.1073	0.0983	0.106767	0.0437	0.0643333	0.266567	0.0514333	0.415367	0.0147	0.7967	0.772167	0.779633	0.758767	0.608067	0.718233	0.712133	0.218033	0.720767	0.478	0.5469	0.535767	0.329333	0.411033	0.018	0.0343	0.0641333	0.3815	0.6374	0.9062	0.9012	0.800267	0.7468	0.678267
696	0.0317	0.1147	0.109933	0.109933	0.0437	0.0706667	0.284033	0.0540667	0.4398	0.0141333	0.7967	0.7732	0.780667	0.7625	0.615067	0.723067	0.718567	0.227167	0.720733	0.484933	0.555967	0.555133	0.334167	0.4164	0.0179667	0.0342667	0.0646667	0.381467	0.636833	0.9062	0.900133	0.8008	0.747867	0.682567
698	0.0311667	0.11815	0.11495	0.114167	0.0442333	0.07385	0.293	0.0577667	0.464233	0.0130667	0.796667	0.7737	0.7817	0.764067	0.6186	0.7247	0.724467	0.2336	0.720167	0.491833	0.563433	0.5723	0.338433	0.4194	0.0179333	0.0342333	0.0652	0.38145	0.63655	0.9062	0.8996	0.8008	0.74815	0.68415
700	0.0309	0.1221	0.1221	0.11655	0.0445	0.077	0.2993	0.0599	0.47725	0.0128	0.79665	0.7742	0.7822	0.7646	0.6194	0.7263	0.7266	0.2371	0.7199	0.49475	0.5669	0.579	0.3403	0.4218	0.0179	0.0342	0.0652	0.3814	0.6357	0.9062	0.898	0.8008	0.749	0.6858

## Sheet: ReflectanceSpectra3
Reflectance spectra used to generate photoreceptor excitations for the reanalysis of tsetse catches reported in Green & Flint (1986), Bull Ent Res 76: 409.
Reflectance spectra were measured from figures 1-5 of Green & Flint (1986), manipulated to achieve 2nm wavelength resolution, re-scaled, and smoothed by averaging across neighbouring measurements.
Figure #	1,2,4,5	1	1	1	1	1	2	2	2	2	2	2	3	3	3	3	3	3	4	4	4	4	4	4	5	5	5	5	5	5
Wavelength (nm)	white, a	black	blue	green	red	yellow	b	c	d	e	f	g	a	b	c	d	e	f	b	c	d	e	f	g	b	c	d	e	f	g
300	0.0774375	0.0237	0.0501	0.0404	0.0606	0.0334	0.1038	0.0408	0.0505	0.0488	0.0488	0.06015	0.0663	0.0906	0.0875	0.07165	0.0618	0.0451	0.0562	0.0577	0.0577	0.0577	0.049	0.0461	0.0581	0.05305	0.04555	0.0397	0.0338	0.0246
302	0.07725	0.0241667	0.0501	0.0413333	0.0603667	0.0343333	0.1038	0.0408	0.0505	0.0488	0.0488	0.0601333	0.0668333	0.0906	0.0875333	0.0724	0.0618	0.0456333	0.0562	0.0577	0.0577	0.0577	0.049	0.0461	0.0575333	0.0530333	0.0452667	0.0397	0.0340667	0.0246
304	0.0768667	0.0246333	0.0496333	0.0432	0.0599	0.0366667	0.104867	0.0408	0.0504667	0.0488	0.0488	0.0601	0.0673667	0.0911	0.0875667	0.0734	0.0623	0.0461667	0.0562	0.0572	0.0577	0.0577	0.0485	0.0461	0.0569667	0.053	0.0447	0.0396667	0.0346	0.0246
306	0.0764917	0.0251	0.0482667	0.0459667	0.0599	0.039	0.105933	0.0407667	0.0504333	0.0488	0.0488	0.0601	0.0679	0.0926333	0.0876	0.0739	0.0628	0.0467	0.0562	0.0567	0.0577	0.0577	0.048	0.0461	0.0564	0.053	0.0446667	0.0396333	0.0346	0.0246
308	0.0762333	0.0251	0.0464333	0.0543	0.0603667	0.0450333	0.107	0.0407333	0.0504	0.0482667	0.0488	0.0601	0.0679	0.0951667	0.0876	0.0744333	0.0638333	0.0467	0.0562	0.0562	0.0577	0.0572	0.0475	0.0461	0.0563667	0.053	0.0446333	0.0396	0.0346	0.0246
310	0.07585	0.0251	0.0441333	0.0677667	0.0608333	0.0561667	0.107	0.0407	0.0504	0.0477333	0.0488	0.0601	0.0684	0.0977	0.0876	0.0749667	0.0648667	0.0467	0.0557333	0.0557333	0.0577	0.0567	0.048	0.0461	0.0563333	0.053	0.0446	0.0396	0.0346	0.0246
312	0.0756	0.0251	0.0418	0.0877333	0.0613	0.0682333	0.107	0.0407	0.0504	0.0472	0.0488	0.0601	0.0699333	0.0997	0.0881	0.076	0.0659	0.0467	0.0552667	0.0552667	0.0577	0.0562	0.0485	0.0461	0.0563	0.053	0.0446	0.0396	0.0346	0.0246
314	0.0752167	0.0251	0.0394667	0.107667	0.0617667	0.0775333	0.107533	0.0407	0.0504	0.0472	0.0488	0.0601	0.0719667	0.101233	0.0896333	0.077	0.0664	0.0462	0.0548	0.0548	0.0577	0.0562	0.049	0.0461	0.0563	0.053	0.0446	0.0396	0.0346	0.0240333
316	0.0748583	0.0246333	0.0376	0.1253	0.0622333	0.0863667	0.108067	0.0407	0.0504	0.0472	0.0488	0.0601	0.0735	0.103267	0.0916667	0.0785	0.0664	0.0457	0.0548	0.0548	0.0577	0.0562	0.049	0.0461	0.0563	0.053	0.0440333	0.0401667	0.0346	0.0234667
318	0.0743667	0.0241667	0.0362	0.136	0.0636333	0.0956333	0.1086	0.0407	0.0504	0.0472	0.0488	0.0606333	0.074	0.1053	0.0932	0.0800333	0.0669	0.0452	0.0548	0.0548	0.0577	0.0562	0.049	0.0461	0.0563	0.0529667	0.0434667	0.0407	0.0345667	0.0228667
320	0.0740083	0.0232333	0.0352667	0.142033	0.0645667	0.105367	0.1086	0.0407	0.0509333	0.0472	0.0488	0.0611667	0.0745	0.107333	0.0947	0.0810667	0.0674	0.0447	0.0548	0.0548	0.0577	0.0562	0.049	0.0461	0.0563	0.0529333	0.0429	0.0412333	0.0345333	0.0223
322	0.073875	0.0232333	0.0343333	0.145267	0.0659667	0.1114	0.108567	0.0407	0.0514667	0.0472	0.0488	0.0617	0.0755	0.111367	0.0967333	0.0821	0.0679333	0.0442	0.0548	0.0548	0.0577	0.0562	0.049	0.0461	0.0563	0.0529	0.0429	0.0412	0.0345	0.0217333
324	0.073625	0.0246333	0.0338667	0.148033	0.0664333	0.117467	0.108533	0.0407	0.052	0.0472	0.0488	0.0617	0.0770333	0.116933	0.100267	0.0841333	0.0684667	0.0432	0.0548	0.0548	0.0577	0.0562	0.049	0.0461	0.0563	0.0534667	0.0429	0.0412	0.0345	0.0217333
326	0.0731167	0.0265	0.0334	0.149933	0.0673333	0.123	0.1085	0.0407	0.052	0.0471667	0.0488	0.0617	0.0785667	0.1245	0.104833	0.0861667	0.069	0.0427	0.0548	0.0548	0.0577	0.0562	0.049	0.0460667	0.0563	0.0540333	0.0429	0.0412	0.0345	0.0228333
328	0.0726083	0.0288	0.0334	0.1518	0.0682	0.127633	0.1085	0.0407	0.052	0.0471333	0.0488	0.0617	0.0801	0.132567	0.1099	0.0877	0.0695	0.0427	0.0548	0.0548	0.0577	0.0562	0.0489667	0.0460333	0.0562667	0.0546	0.0429	0.0412	0.0345	0.0256
330	0.0722167	0.0306333	0.0329333	0.153667	0.0690667	0.129933	0.1085	0.0407	0.052	0.0471	0.0487667	0.0617	0.0821333	0.140633	0.114967	0.0882	0.07	0.0432333	0.0548	0.0548	0.0577	0.0562	0.0489333	0.046	0.0562333	0.0546	0.0434333	0.0412	0.0345	0.0289333
332	0.0720833	0.0334	0.0324667	0.155533	0.07	0.1323	0.1085	0.0407	0.052	0.0465667	0.0487333	0.0617	0.0841667	0.149233	0.120033	0.0892	0.0705	0.0442667	0.0552667	0.0552667	0.0577	0.0557333	0.0489	0.046	0.0567667	0.0545667	0.0439667	0.0412	0.0345	0.0328
334	0.0718333	0.0357333	0.032	0.1574	0.0719	0.134633	0.1085	0.0407	0.052	0.0460333	0.0487	0.0617	0.0862	0.157367	0.1261	0.0907333	0.071	0.0448	0.0557333	0.0557333	0.0577	0.0552667	0.0484333	0.046	0.0573333	0.0545333	0.0445	0.0412	0.0339333	0.0361333
336	0.0717167	0.0380667	0.032	0.161567	0.0747333	0.138367	0.1085	0.0407	0.052	0.0455	0.0487	0.0617	0.0877	0.1665	0.132167	0.0922333	0.0710333	0.0453	0.0562	0.0562	0.0577	0.0547667	0.0479667	0.046	0.0579	0.0545	0.0445	0.0411667	0.0333667	0.0394667
338	0.0716	0.0404	0.0324667	0.166667	0.078	0.142033	0.1085	0.0406667	0.052	0.0455	0.0487	0.0616667	0.0887	0.1766	0.137733	0.0937667	0.0715667	0.0453	0.0562	0.0562	0.0576667	0.0547333	0.0475	0.046	0.0579	0.0545	0.0445	0.0411333	0.0328	0.0428333
340	0.0714833	0.0427333	0.0329333	0.173633	0.0808	0.145733	0.1085	0.0406333	0.052	0.0455	0.0487	0.0622	0.0902333	0.1862	0.142267	0.0952667	0.0721	0.0453	0.0566667	0.0566667	0.0576333	0.0547	0.0479667	0.046	0.0578667	0.0545	0.0439333	0.0411	0.0328	0.0461667
342	0.0713833	0.0450667	0.0334	0.1792	0.0840333	0.149433	0.1085	0.0406	0.0519667	0.0455	0.0481667	0.0632667	0.0917333	0.1948	0.145833	0.0968333	0.0726	0.0453	0.0571333	0.0571333	0.0576	0.0547	0.0484333	0.046	0.0578333	0.0545	0.0433667	0.0411	0.0328	0.0506333
344	0.0712833	0.0473667	0.0338667	0.1857	0.0882	0.1532	0.1085	0.0406	0.0519333	0.0455	0.0476333	0.0643667	0.0937667	0.200367	0.148367	0.0983667	0.0726	0.0453	0.0581	0.0581	0.0576	0.0547	0.0489	0.046	0.0578	0.0545	0.0428	0.0411	0.0327667	0.0539667
346	0.0714167	0.0501333	0.0348	0.192667	0.0923667	0.156933	0.1085	0.0406	0.0519	0.0455	0.0471	0.0654333	0.0958	0.204433	0.1499	0.0994	0.0726	0.0453	0.0590667	0.0590667	0.0576	0.0552	0.0489	0.046	0.0578	0.0545	0.0428	0.0411	0.0327333	0.0572667
348	0.07165	0.0529	0.0357333	0.201033	0.0965667	0.160633	0.1085	0.0406	0.0519	0.0455	0.0471	0.0665	0.0973667	0.207967	0.1514	0.0999	0.0726	0.0453333	0.0600333	0.0600333	0.0576	0.0557	0.0489	0.046	0.0578	0.0545	0.0433333	0.0411	0.0332667	0.0589333
350	0.072125	0.0552333	0.0366667	0.208933	0.1003	0.1648	0.1085	0.0406	0.0519	0.0455	0.0471	0.0675667	0.0994	0.2105	0.1524	0.0999	0.0726	0.0448333	0.061	0.061	0.0581	0.0566667	0.0489	0.046	0.0578	0.0545	0.0444333	0.0411	0.0338333	0.0605667
352	0.072975	0.0575667	0.0371333	0.2163	0.103533	0.1699	0.1085	0.0406	0.0519	0.0455	0.0471	0.0686333	0.1009	0.212533	0.1529	0.0999	0.0726	0.0443667	0.0619667	0.0619667	0.0586	0.0571333	0.0494	0.046	0.0578	0.0550333	0.0461	0.0411	0.0344	0.0628
354	0.0738417	0.0594333	0.0380667	0.2228	0.107233	0.1755	0.1085	0.0406	0.0524333	0.0454667	0.0471	0.0697	0.102933	0.213067	0.152933	0.0994	0.0726333	0.0443667	0.0629333	0.0634333	0.0595667	0.0576	0.0499	0.046	0.0578	0.0555667	0.0472	0.0411	0.0344	0.0644333
356	0.0753417	0.0617667	0.0394667	0.228833	0.1114	0.181033	0.108467	0.0406	0.0529667	0.0454333	0.0471	0.0707667	0.104467	0.2136	0.152967	0.0984	0.0721333	0.0449	0.0639	0.0648667	0.0600333	0.0581	0.0504	0.046	0.0578	0.0566667	0.0482667	0.0416333	0.0344	0.0666667
358	0.0767	0.0636333	0.0413333	0.234467	0.117	0.1847	0.108433	0.0406	0.0535	0.0454	0.0470667	0.0713	0.1065	0.2136	0.153	0.0974	0.0716667	0.0454	0.0653667	0.0663333	0.061	0.0590667	0.0504	0.046	0.0583333	0.0572333	0.0499	0.0421667	0.0343667	0.0672333
360	0.0786917	0.0650333	0.0441333	0.2391	0.1221	0.1865	0.1095	0.0400667	0.0535	0.0454	0.0470333	0.0713	0.108533	0.2131	0.152	0.0969	0.0711667	0.0454	0.0673	0.0677667	0.0615	0.061	0.0504	0.046	0.0605333	0.0589	0.0515667	0.0427	0.0343333	0.0678
362	0.0805583	0.0655	0.0478333	0.243267	0.125767	0.1865	0.1106	0.0395333	0.0535	0.0454	0.047	0.0713	0.110067	0.2126	0.150467	0.0964	0.0707	0.0454	0.0697	0.0697	0.0624667	0.0634	0.0508667	0.046	0.0638667	0.06	0.0527	0.0427	0.0343	0.0683333
364	0.0830833	0.0655	0.0529333	0.245567	0.127567	0.186067	0.1117	0.039	0.0535	0.0454	0.047	0.0713	0.1116	0.2111	0.147933	0.0959	0.0702	0.0454	0.0721	0.0716	0.0644	0.0663	0.0513333	0.046	0.0677667	0.0627667	0.0538	0.0427	0.0343	0.0688667
366	0.086075	0.0655	0.0589667	0.246033	0.127567	0.185167	0.111667	0.0389667	0.0535	0.0454	0.047	0.0707	0.1131	0.208567	0.1459	0.0954	0.0692	0.0454	0.075	0.0745	0.0673	0.0692	0.0518	0.046	0.0705667	0.0655333	0.0549	0.0427	0.0343	0.0688333
368	0.0889667	0.0645667	0.0654667	0.244167	0.126233	0.183367	0.111633	0.0389333	0.0535	0.0454	0.047	0.0696	0.115633	0.205533	0.1434	0.0949	0.0687	0.0454	0.0774333	0.0774	0.0711667	0.0716	0.0527667	0.046	0.0733333	0.0694333	0.056	0.0427	0.0337333	0.0682667
370	0.0924583	0.0617667	0.0733667	0.240467	0.123967	0.1806	0.112133	0.0389	0.0529667	0.0454	0.047	0.0685	0.118667	0.203	0.1409	0.0939	0.0677	0.0454333	0.0803	0.0813	0.0750333	0.0745	0.0552	0.046	0.0766667	0.0733333	0.0571333	0.0426667	0.0331667	0.0666
372	0.0967667	0.0580333	0.0812333	0.2349	0.120733	0.1769	0.112667	0.0389	0.0524333	0.0454	0.047	0.0674667	0.121733	0.2005	0.1384	0.0929	0.0672	0.0459667	0.0837	0.0851667	0.0793333	0.0779	0.0576333	0.046	0.08	0.0778	0.0593667	0.0426333	0.0326	0.0638333
374	0.102975	0.0547667	0.0872667	0.2284	0.116533	0.171767	0.1132	0.0389	0.0518667	0.0454	0.047	0.0669333	0.125267	0.1975	0.1359	0.0919	0.0667	0.0475	0.0890333	0.0900333	0.0841667	0.0818	0.0600667	0.046	0.0855667	0.0822333	0.0627	0.0426	0.0326	0.0593667
376	0.1101	0.0524333	0.097	0.222367	0.112333	0.165733	0.1132	0.0389	0.0518333	0.0454	0.047	0.0653	0.1283	0.192967	0.132867	0.0909	0.0667	0.049	0.0944	0.0948667	0.0885	0.0856667	0.0624667	0.046	0.0928	0.0866667	0.0654667	0.0426	0.0326	0.056
378	0.117742	0.0505667	0.109067	0.217267	0.108167	0.158767	0.1132	0.0389	0.0518	0.0454	0.047	0.0636667	0.131333	0.188433	0.129333	0.0899	0.0667	0.05	0.0997333	0.101167	0.0934	0.0895333	0.0658333	0.046	0.1028	0.0911	0.0682333	0.0426	0.0326	0.0526333
380	0.126117	0.0487333	0.123467	0.2131	0.104	0.152733	0.1132	0.0389	0.0518	0.0454	0.047	0.0615	0.134367	0.1839	0.1263	0.0894	0.0667	0.0500333	0.105533	0.1084	0.0977667	0.0943667	0.0696667	0.046	0.1106	0.0966667	0.0704667	0.0426	0.0326	0.0498333
382	0.136358	0.0469	0.135033	0.208867	0.0993667	0.147167	0.1132	0.0389	0.0512667	0.0454	0.047	0.0604333	0.137433	0.179367	0.1238	0.0889	0.0667	0.0500667	0.113767	0.118067	0.105033	0.100667	0.0735333	0.046	0.117833	0.1028	0.0738	0.0426	0.0325667	0.0453667
384	0.149517	0.0446	0.1462	0.2033	0.0947	0.142533	0.1132	0.0389	0.0507333	0.0454	0.047	0.0599	0.141467	0.174833	0.1218	0.0884	0.0667	0.0496	0.1244	0.127267	0.115667	0.106967	0.0774	0.046	0.126767	0.1106	0.0771333	0.0426	0.0325333	0.0414667
386	0.167325	0.0413333	0.158733	0.197267	0.0900667	0.136967	0.1132	0.0394333	0.0502	0.0453667	0.047	0.0593667	0.145033	0.1708	0.1198	0.0874	0.0667	0.0491	0.1394	0.140833	0.1292	0.115667	0.0813	0.046	0.137333	0.118933	0.0810333	0.0426	0.0325	0.0381333
388	0.190617	0.0380667	0.177333	0.1908	0.0854333	0.131367	0.1132	0.0399667	0.0502	0.0459	0.047	0.0588333	0.148567	0.1683	0.117767	0.0864	0.0667333	0.0486	0.160667	0.1602	0.1476	0.127267	0.0851667	0.046	0.1546	0.1284	0.0849333	0.0425667	0.0325	0.0353333
390	0.216658	0.0348	0.195433	0.186167	0.0803333	0.124867	0.1132	0.0405	0.0507333	0.0464333	0.047	0.0583	0.1511	0.166267	0.115733	0.0854	0.0667667	0.0486	0.188233	0.1873	0.168867	0.143233	0.0895333	0.046	0.1724	0.139533	0.0894	0.0425333	0.0325	0.0330667
392	0.248417	0.0324667	0.212567	0.182	0.0747333	0.118833	0.113733	0.0410333	0.0512667	0.0469667	0.0469667	0.0577333	0.153133	0.163733	0.1137	0.0849333	0.0668	0.0486	0.217233	0.2163	0.194033	0.160167	0.0934	0.046	0.198033	0.1557	0.0960667	0.0425	0.0325	0.0302667
394	0.28515	0.0301667	0.223267	0.177833	0.0696333	0.113267	0.1148	0.0415667	0.0523333	0.0469333	0.0469333	0.0571667	0.154667	0.1602	0.1117	0.0844667	0.0663	0.0486	0.243367	0.243867	0.219167	0.175167	0.0972667	0.046	0.222567	0.1724	0.102167	0.0425	0.0325	0.0280333
396	0.332867	0.0278667	0.2344	0.173633	0.0654667	0.1077	0.115867	0.0421	0.0528667	0.0469	0.0469	0.0566	0.1567	0.1567	0.1097	0.0834667	0.0658	0.0486	0.2743	0.2777	0.2448	0.187233	0.100633	0.0464667	0.247667	0.191333	0.107733	0.0425	0.0325	0.0263667
398	0.382842	0.0255667	0.248833	0.169433	0.0631667	0.103533	0.1164	0.0426333	0.0534	0.0469	0.0469	0.0566	0.1582	0.153167	0.1082	0.0824667	0.0653	0.0486	0.311567	0.312533	0.269967	0.198367	0.103533	0.0469333	0.272167	0.209167	0.1105	0.0425	0.0325	0.0246667
400	0.437075	0.0237	0.261367	0.164333	0.0608333	0.0984333	0.1164	0.0431667	0.0534	0.0469	0.0469	0.0560667	0.1592	0.150633	0.1067	0.0814333	0.0648	0.0486	0.356567	0.350733	0.2903	0.207567	0.105467	0.0474	0.295567	0.225867	0.112733	0.0430667	0.0325	0.0235333
402	0.487717	0.0227667	0.272067	0.158767	0.0580333	0.0937667	0.1164	0.0437	0.0528667	0.0469	0.0463667	0.0555333	0.1592	0.1481	0.1052	0.0809667	0.0643	0.0486	0.403033	0.389933	0.307733	0.2158	0.106433	0.0474	0.3407	0.239233	0.114933	0.0436	0.0324667	0.0213
404	0.536775	0.0223	0.279033	0.152733	0.0547667	0.0891333	0.1164	0.0437	0.0523333	0.0469	0.0458333	0.055	0.159233	0.1461	0.1032	0.0804667	0.0638	0.0486	0.452367	0.441233	0.3203	0.220133	0.1069	0.0474	0.3775	0.247567	0.1166	0.0441333	0.0324333	0.0196333
406	0.583408	0.0223	0.286467	0.147633	0.0506	0.0863667	0.1164	0.0437	0.0517667	0.0469	0.0453	0.055	0.159767	0.1446	0.1017	0.08	0.0633	0.0486333	0.5051	0.4872	0.331433	0.2235	0.1069	0.0474	0.409267	0.255367	0.118267	0.0441	0.0324	0.0174
408	0.627475	0.0223	0.292033	0.1416	0.0473667	0.0840667	0.1164	0.0437	0.0517333	0.0469	0.0453	0.0544667	0.1608	0.1436	0.1007	0.0795	0.0628	0.0491667	0.553967	0.519133	0.3382	0.224933	0.1069	0.0474	0.4165	0.2598	0.118267	0.0441	0.0324	0.0162667
410	0.668467	0.0218333	0.2953	0.135567	0.0446	0.0812667	0.1164	0.0437	0.0511667	0.0469	0.0453	0.0539333	0.1618	0.1431	0.1002	0.079	0.0623	0.0497	0.5975	0.529767	0.342067	0.2259	0.1069	0.0474	0.4243	0.263133	0.118267	0.0441	0.0324	0.0157
412	0.703033	0.0213667	0.299467	0.129533	0.0432	0.0775333	0.1164	0.0437	0.0506333	0.0469	0.0453	0.0533667	0.1628	0.1426	0.1007	0.079	0.0623	0.0502	0.632333	0.5346	0.344467	0.225433	0.1069	0.0474	0.430967	0.264233	0.1177	0.0441	0.0324	0.0157
414	0.730775	0.0204333	0.305033	0.124433	0.0422667	0.0729	0.116367	0.0436667	0.0501	0.0469	0.0453	0.0533333	0.164833	0.148667	0.103233	0.0795	0.0623	0.0502	0.655567	0.5375	0.345933	0.224967	0.1069	0.0474	0.434867	0.265367	0.1177	0.0441	0.0324	0.0157
416	0.751375	0.0199667	0.311967	0.1198	0.0413333	0.0668667	0.116333	0.0436333	0.0501	0.0469	0.0453	0.0527667	0.1694	0.156267	0.106767	0.0805	0.0623	0.0502	0.669133	0.539433	0.347867	0.2245	0.1069	0.0474	0.437633	0.2665	0.118233	0.0441	0.0324	0.0151333
418	0.764925	0.0195	0.318933	0.114667	0.0404	0.0617667	0.1163	0.0436	0.0501	0.0469	0.0453	0.0522333	0.176967	0.1674	0.111833	0.0825333	0.0623	0.0502	0.674433	0.5409	0.348833	0.2245	0.1069	0.0474	0.4393	0.2676	0.118767	0.0441	0.0324	0.0145667
420	0.775208	0.0190333	0.3259	0.110467	0.039	0.0575667	0.1163	0.0436	0.0495667	0.0469	0.0452667	0.0517	0.186567	0.175967	0.115867	0.0840667	0.0623333	0.0502	0.679733	0.541367	0.3493	0.2245	0.1069	0.0479	0.4404	0.268133	0.1193	0.0441	0.0323667	0.0134333
422	0.783292	0.0185667	0.331967	0.107667	0.0376	0.0557	0.1163	0.0436	0.0490333	0.0469	0.0452333	0.0517	0.197667	0.1906	0.121933	0.0851	0.0628667	0.0502	0.682633	0.541833	0.348767	0.224	0.1069	0.0484	0.440933	0.2681	0.1193	0.0440667	0.0323333	0.0134
424	0.789308	0.0181	0.338	0.1072	0.0366667	0.0538333	0.1163	0.0436	0.0485	0.0468667	0.0452	0.0517	0.2073	0.205267	0.1285	0.0856	0.0634	0.0502333	0.6841	0.5423	0.348233	0.2235	0.106433	0.0489	0.441467	0.2681	0.1193	0.0440333	0.0323	0.0133667
426	0.793492	0.0176333	0.344967	0.1072	0.0362	0.0533667	0.1163	0.0436	0.0485	0.0468333	0.0446667	0.0511667	0.2174	0.2245	0.1371	0.0866	0.0639	0.0502667	0.6846	0.5423	0.3477	0.223	0.105967	0.0489	0.442	0.2681	0.119833	0.044	0.0323	0.0139
428	0.796508	0.0171667	0.3533	0.1072	0.0357333	0.0529	0.1163	0.0436	0.0485	0.0468	0.0441333	0.0506333	0.2265	0.244733	0.1452	0.0881333	0.0644	0.0503	0.685067	0.5423	0.347267	0.223	0.105	0.0489	0.442	0.2681	0.120367	0.044	0.0323	0.0139
430	0.799058	0.0167	0.361667	0.1072	0.0352667	0.0529	0.1163	0.0436	0.0479333	0.0468	0.0436	0.0501	0.2361	0.266967	0.1543	0.0896667	0.0654333	0.0508	0.686033	0.5423	0.346833	0.223	0.1045	0.0489	0.442	0.268667	0.1209	0.044	0.0323	0.0139
432	0.801375	0.0167	0.372333	0.1072	0.0348	0.0529	0.1163	0.0436	0.0473667	0.0468	0.0436	0.0501	0.247233	0.285167	0.1634	0.0912	0.0664667	0.0513	0.687433	0.543267	0.3459	0.223	0.104	0.0489	0.442	0.2692	0.120333	0.044	0.0323	0.0139
434	0.803683	0.0162333	0.383933	0.106733	0.0348	0.0524333	0.1163	0.0436	0.0468	0.0468	0.0436	0.0495333	0.259367	0.300833	0.173	0.0927	0.067	0.0518	0.688367	0.544233	0.3454	0.223	0.104	0.0489	0.442	0.269733	0.119767	0.044	0.0323	0.0144333
436	0.805983	0.0157667	0.3974	0.105367	0.0348	0.0510333	0.1163	0.0436	0.0468	0.0462667	0.0436	0.0489667	0.2715	0.316467	0.1826	0.0947333	0.0675	0.0518	0.689333	0.5452	0.3449	0.222533	0.104	0.0489	0.442	0.2697	0.1192	0.044	0.0323	0.0149667
438	0.807875	0.0153	0.408533	0.1026	0.0348	0.0492	0.1163	0.0436	0.0468	0.0457333	0.0436	0.0484	0.2806	0.333133	0.1922	0.0962667	0.068	0.0523333	0.689867	0.5452	0.344433	0.222067	0.104	0.0489	0.442	0.2697	0.119767	0.044	0.0323	0.0155
440	0.809933	0.0153	0.419233	0.0993667	0.0348	0.0478333	0.1163	0.0436	0.0462667	0.0452	0.0430667	0.0484	0.2887	0.346733	0.2013	0.0983	0.0685	0.0533667	0.690867	0.5457	0.343967	0.2216	0.104	0.0488667	0.441967	0.2697	0.120333	0.0439667	0.0322667	0.0155
442	0.8122	0.0148333	0.427067	0.0956333	0.0352667	0.0474	0.116833	0.0436	0.0457333	0.0452	0.0425	0.0478667	0.2968	0.3604	0.2089	0.0993	0.069	0.0544	0.691833	0.5462	0.3435	0.2216	0.104	0.0488333	0.441933	0.269133	0.1209	0.0439333	0.0322333	0.0155
444	0.814733	0.0148333	0.434033	0.0923667	0.0357333	0.0474	0.117367	0.0436	0.0452	0.0452	0.0419333	0.0473333	0.303867	0.373033	0.216	0.100833	0.0700333	0.0549	0.693267	0.5467	0.3435	0.2216	0.104	0.0493	0.4419	0.268567	0.120867	0.0433667	0.0322	0.0155
446	0.816742	0.0143667	0.439133	0.0895667	0.0362	0.0474	0.1179	0.0436	0.0452	0.0452	0.0413667	0.0468	0.308933	0.3847	0.2226	0.101867	0.0715667	0.0554	0.6952	0.5467	0.3435	0.2216	0.104	0.0498	0.4419	0.268	0.120833	0.0428	0.0322	0.0155
448	0.818233	0.0143667	0.442433	0.0891	0.0366667	0.0478333	0.118433	0.0435667	0.0452	0.0452	0.0408333	0.0468	0.311967	0.3953	0.228167	0.1034	0.0726	0.0564	0.697133	0.5467	0.3435	0.2216	0.104	0.0503	0.4419	0.268	0.120267	0.0422333	0.0322	0.0155
450	0.81975	0.0143667	0.4443	0.0923667	0.0371333	0.0492	0.120033	0.0435333	0.0446333	0.0452	0.0403	0.0468	0.314	0.406933	0.233233	0.1049	0.0731	0.0579	0.699567	0.547167	0.3435	0.2216	0.104467	0.0503	0.4419	0.268	0.1197	0.0422	0.0322	0.0155
452	0.821383	0.0148333	0.445233	0.103067	0.0380667	0.0515	0.1227	0.0429667	0.0440667	0.0446333	0.0397667	0.0462333	0.315	0.418033	0.238767	0.106433	0.0736	0.0589	0.701967	0.5481	0.3435	0.2216	0.104933	0.0503	0.4419	0.267433	0.119133	0.0422	0.0322	0.0155
454	0.823183	0.0148333	0.4457	0.117467	0.039	0.0561667	0.126467	0.0424333	0.0435	0.0440667	0.0392333	0.0456667	0.3155	0.425633	0.244833	0.108467	0.0751333	0.0594	0.704367	0.549033	0.3435	0.2216	0.1054	0.0503	0.4419	0.2663	0.118567	0.0422	0.0316333	0.0154667
456	0.824567	0.0148333	0.445233	0.134633	0.0399333	0.0645333	0.130233	0.0419	0.0435	0.0435	0.0387	0.0451	0.3155	0.4302	0.2509	0.111	0.0776667	0.0594	0.7058	0.55	0.343967	0.222067	0.1059	0.0503	0.4419	0.265167	0.117467	0.0422	0.0310667	0.0154333
458	0.825858	0.0148333	0.4443	0.150867	0.0404	0.0794	0.135067	0.0419	0.0435	0.0435	0.0387	0.0451	0.3145	0.434267	0.256467	0.114533	0.0812333	0.0599333	0.7068	0.5505	0.344433	0.223	0.106867	0.0503	0.441867	0.2646	0.116367	0.0422	0.0305	0.0154
460	0.82725	0.0148333	0.443367	0.169433	0.0404	0.0965667	0.139367	0.0419	0.0435	0.0435	0.0381333	0.0451	0.312467	0.4373	0.263033	0.1196	0.0857667	0.0604667	0.7073	0.551967	0.3454	0.223933	0.107833	0.0503	0.441833	0.2646	0.1158	0.0422	0.0305	0.0148333
462	0.828642	0.0148333	0.4429	0.190333	0.0404	0.1142	0.150133	0.0419	0.0435	0.0435	0.0375667	0.0445667	0.309967	0.4383	0.2706	0.1277	0.0903333	0.0615333	0.708767	0.552933	0.3459	0.2249	0.1088	0.0507667	0.4418	0.264033	0.115767	0.0422	0.0305	0.0142667
464	0.829883	0.0148333	0.4429	0.2131	0.0408667	0.1295	0.1609	0.0424333	0.0435	0.0435	0.037	0.0440333	0.306467	0.4388	0.2802	0.1373	0.0959	0.0625667	0.7102	0.5539	0.346833	0.225867	0.1093	0.0517333	0.4418	0.263467	0.1152	0.0422	0.0304667	0.0131667
466	0.830875	0.0148333	0.442433	0.2391	0.0418	0.144367	0.181333	0.0429667	0.0435	0.0435	0.0364667	0.0435	0.302467	0.4393	0.293867	0.149433	0.103	0.0641	0.712567	0.5539	0.3478	0.226833	0.110767	0.0527	0.4418	0.2629	0.1146	0.0421667	0.0304333	0.0131667
468	0.8315	0.0143667	0.441	0.2618	0.0432	0.160633	0.196933	0.0440333	0.0435	0.0429667	0.0359333	0.0435	0.2959	0.439833	0.312067	0.1631	0.117633	0.0656	0.7145	0.555367	0.349733	0.2278	0.1122	0.0532	0.4418	0.2629	0.114033	0.0421333	0.0304	0.0131667
470	0.83225	0.0143667	0.439133	0.283133	0.0446	0.178767	0.223867	0.0445667	0.0435	0.0424333	0.0354	0.0435	0.2878	0.437833	0.330767	0.1813	0.1353	0.0671333	0.716933	0.557267	0.3522	0.229267	0.113633	0.0532	0.4418	0.262333	0.114	0.0421	0.0304	0.0137
472	0.833142	0.0143667	0.4359	0.2994	0.046	0.201033	0.258867	0.0456333	0.0435	0.0419	0.0348667	0.0429667	0.278233	0.435333	0.349467	0.201	0.158533	0.0691667	0.7189	0.5597	0.355567	0.2312	0.1146	0.0536667	0.4418	0.261767	0.114	0.0421	0.0304	0.0137
474	0.834558	0.0148333	0.431767	0.313833	0.0478333	0.2261	0.2998	0.0467	0.0435	0.0419	0.0343333	0.0424333	0.269667	0.4318	0.366633	0.224733	0.177733	0.0712	0.7213	0.561633	0.357967	0.2336	0.116533	0.0541333	0.4418	0.2612	0.114	0.0421	0.0304	0.0137
476	0.835825	0.0148333	0.425733	0.325467	0.0492	0.2493	0.346633	0.0483	0.0435	0.0418667	0.0338	0.0418667	0.2606	0.4298	0.3823	0.2515	0.2111	0.0742333	0.723233	0.564567	0.360867	0.2365	0.119433	0.0555667	0.4418	0.261133	0.114	0.0421	0.0304	0.0137
478	0.837067	0.0153	0.419233	0.336133	0.0505667	0.2674	0.392933	0.0504333	0.0435	0.0418333	0.0332333	0.0418333	0.252533	0.4283	0.3934	0.2818	0.243433	0.0782667	0.725667	0.569367	0.363767	0.2399	0.1228	0.0570333	0.441767	0.260567	0.114	0.0421	0.0304	0.0136667
480	0.838183	0.0153	0.411333	0.349133	0.0515	0.278533	0.436	0.0536667	0.0429333	0.0418	0.0326667	0.0412667	0.242967	0.4268	0.4005	0.3111	0.2783	0.0843333	0.729533	0.576567	0.367633	0.245233	0.1257	0.0585	0.441733	0.26	0.114	0.0421	0.0304	0.0136333
482	0.839325	0.0153	0.403433	0.362133	0.0529	0.2901	0.4839	0.0579667	0.0423667	0.0418	0.0321	0.0407333	0.231867	0.424767	0.404567	0.334867	0.301033	0.0914	0.7358	0.5848	0.372467	0.252	0.128133	0.0599667	0.4417	0.259467	0.114	0.0421	0.0304	0.0136
484	0.840242	0.0153	0.393667	0.3742	0.0543	0.304967	0.522133	0.0623	0.0418	0.0418	0.0315667	0.0402	0.220233	0.421233	0.4051	0.352567	0.3283	0.1005	0.7445	0.594	0.378767	0.262167	0.131533	0.0614	0.4417	0.259433	0.114	0.0420667	0.0303667	0.0136
486	0.841233	0.0153	0.3844	0.382567	0.0552333	0.321233	0.561433	0.0671333	0.0418	0.0418	0.0310333	0.0402	0.2076	0.4167	0.402067	0.363167	0.361133	0.1086	0.7532	0.6076	0.386033	0.273767	0.137833	0.0643	0.441133	0.2594	0.113967	0.0420333	0.0303333	0.0136
488	0.842108	0.0153	0.3742	0.3886	0.0561667	0.3352	0.5857	0.072	0.0418	0.0418	0.0305	0.0402	0.197	0.409133	0.397533	0.369733	0.390933	0.1187	0.762367	0.626933	0.399567	0.283933	0.149433	0.0662333	0.440567	0.2594	0.113933	0.042	0.0303	0.0136
490	0.842967	0.0153	0.3658	0.392767	0.0571	0.3463	0.615867	0.0784333	0.0418	0.0418	0.0305	0.0396667	0.1844	0.400067	0.3935	0.372267	0.409633	0.131367	0.771067	0.646767	0.417467	0.2936	0.1625	0.0715667	0.44	0.2594	0.1139	0.042	0.0303	0.0136
492	0.843592	0.0153	0.3579	0.396933	0.0585	0.356033	0.641667	0.0849	0.0418	0.0418	0.0305	0.0391333	0.1728	0.389967	0.389467	0.3733	0.417233	0.148533	0.780267	0.6632	0.4397	0.3057	0.177	0.0793	0.44	0.2594	0.1139	0.042	0.0303	0.0136
494	0.844717	0.0153	0.349067	0.401567	0.0594333	0.364867	0.668567	0.0913333	0.0418	0.0418	0.0305	0.0386	0.1627	0.3824	0.384433	0.3723	0.420267	0.169767	0.789967	0.675767	0.4547	0.328433	0.190067	0.0918667	0.44	0.2594	0.1139	0.042	0.0303	0.0136
496	0.845967	0.0153	0.339367	0.4053	0.0603667	0.3714	0.686333	0.0978	0.0418	0.0418	0.0305	0.0386	0.1536	0.374333	0.376867	0.3703	0.4218	0.190467	0.800133	0.691733	0.4726	0.359867	0.2123	0.107833	0.44	0.2594	0.113333	0.042	0.0303	0.0136
498	0.847233	0.0153	0.328667	0.407633	0.0613	0.378367	0.707867	0.114467	0.0418	0.0418	0.0310333	0.0385667	0.145533	0.366267	0.3673	0.366267	0.4218	0.2127	0.808833	0.713467	0.492433	0.392267	0.241333	0.127667	0.44	0.2594	0.112767	0.042	0.0303	0.0135667
500	0.848133	0.0153	0.318933	0.4081	0.0622333	0.386233	0.721867	0.133867	0.0418	0.0418	0.0315667	0.0385333	0.136967	0.3577	0.3577	0.361233	0.4223	0.233933	0.816533	0.7401	0.521467	0.425167	0.2781	0.145067	0.44	0.2594	0.1122	0.042	0.0303	0.0135333
502	0.849042	0.0153	0.306867	0.4081	0.0631667	0.3946	0.734233	0.160767	0.0418	0.0418	0.0321	0.0385	0.1294	0.3496	0.3476	0.354667	0.4208	0.256633	0.8233	0.7667	0.553367	0.456133	0.3144	0.165367	0.439967	0.259367	0.1122	0.042	0.0302667	0.0135
504	0.850183	0.0153	0.295267	0.4081	0.0641	0.4025	0.743967	0.189867	0.0418	0.0418	0.0321	0.0385	0.122833	0.341533	0.3375	0.348633	0.4178	0.278367	0.831033	0.787533	0.589667	0.489533	0.3502	0.186633	0.439933	0.2588	0.111633	0.0419667	0.0302333	0.0135
506	0.851175	0.0153	0.2832	0.4081	0.0659333	0.407633	0.752567	0.224833	0.0423333	0.0423333	0.0321	0.0385	0.115767	0.332467	0.3269	0.341567	0.412267	0.299067	0.838333	0.804467	0.6274	0.520967	0.386467	0.220467	0.439367	0.258233	0.111067	0.0419333	0.0302	0.0135
508	0.852317	0.0153	0.272067	0.4081	0.0687	0.4118	0.7601	0.264167	0.0428667	0.0428667	0.0321	0.0385	0.109733	0.321367	0.3168	0.334	0.406733	0.3178	0.846033	0.818033	0.659333	0.5558	0.422733	0.259167	0.4388	0.257667	0.1105	0.0419	0.0302	0.0135
510	0.853333	0.0153	0.258133	0.4081	0.0714667	0.414067	0.766033	0.303467	0.0439333	0.0434	0.0326333	0.0390333	0.1042	0.312267	0.3077	0.3244	0.399667	0.332967	0.8538	0.829633	0.6874	0.594	0.4595	0.304167	0.438233	0.257633	0.111033	0.0424667	0.0302	0.0135
512	0.85435	0.0153	0.244667	0.407633	0.0738	0.416833	0.771967	0.342233	0.0444667	0.0434	0.0331667	0.0395667	0.100167	0.302167	0.298133	0.3153	0.3911	0.3431	0.8596	0.838333	0.7106	0.631267	0.4958	0.348733	0.4382	0.2576	0.111567	0.0430333	0.0307667	0.0135
514	0.855208	0.0153	0.232533	0.406233	0.0756667	0.418667	0.777333	0.381	0.0455333	0.0433667	0.0337	0.0401	0.0956333	0.294567	0.2845	0.3052	0.378467	0.348167	0.8635	0.845567	0.736267	0.661733	0.533533	0.393267	0.4382	0.257033	0.1121	0.0436	0.0313333	0.0135
516	0.855958	0.0153	0.220467	0.4039	0.0775333	0.420567	0.781633	0.4203	0.0460667	0.0433333	0.0336667	0.0401	0.0916	0.286	0.269367	0.297133	0.365333	0.3512	0.865433	0.852833	0.759	0.685933	0.568333	0.437767	0.4382	0.256467	0.111533	0.0436	0.0318667	0.0135
518	0.857092	0.0153	0.2084	0.401067	0.0789333	0.4229	0.784867	0.459633	0.0471333	0.0433	0.0336333	0.0401	0.0881	0.278933	0.255233	0.289067	0.3527	0.3532	0.867367	0.8596	0.7798	0.708167	0.5988	0.4827	0.4382	0.2559	0.110967	0.0435667	0.0318333	0.0140333
520	0.858133	0.0153	0.197767	0.397367	0.0794	0.425733	0.7865	0.499467	0.0476667	0.0433	0.0336	0.0401	0.0860667	0.2714	0.244133	0.2795	0.3431	0.354733	0.8693	0.8659	0.795267	0.7285	0.628333	0.5272	0.4382	0.2559	0.1104	0.0435333	0.0318	0.0145667
522	0.858917	0.0153	0.1885	0.392267	0.0798667	0.429433	0.788067	0.5366	0.0487333	0.0433	0.0336	0.0401	0.0840333	0.263333	0.233533	0.2679	0.333	0.353733	0.871233	0.869767	0.808333	0.7464	0.655467	0.5727	0.4382	0.2559	0.1104	0.0435	0.0318	0.0151
524	0.859817	0.0153	0.179667	0.386233	0.0808	0.433133	0.789667	0.568367	0.0492667	0.0433	0.0336	0.0401	0.0815	0.254767	0.2219	0.2558	0.323433	0.352233	0.8727	0.872667	0.819467	0.7614	0.6806	0.609033	0.4382	0.2559	0.1104	0.0435	0.0318	0.0151
526	0.86055	0.0153	0.169467	0.379733	0.0822	0.4401	0.7918	0.5969	0.0498	0.0433	0.0336	0.0401	0.0785	0.2472	0.212333	0.2462	0.313867	0.3482	0.8732	0.874133	0.8272	0.7735	0.695567	0.638033	0.438167	0.2559	0.1104	0.0440667	0.0318	0.0151
528	0.861908	0.0153	0.160167	0.3723	0.0831333	0.447533	0.793433	0.618433	0.0503333	0.0433	0.0336	0.0401	0.0755	0.2386	0.203267	0.2371	0.3063	0.343167	0.8732	0.8756	0.833933	0.784133	0.7096	0.655933	0.438133	0.2559	0.1104	0.0446333	0.0318	0.0151
530	0.8629	0.0153	0.1509	0.364433	0.0840667	0.454967	0.795033	0.644767	0.0514	0.0433	0.0336	0.0401	0.0735	0.230033	0.1947	0.2275	0.2972	0.3356	0.8732	0.878033	0.839267	0.792833	0.7198	0.675233	0.4381	0.2559	0.1104	0.0452	0.0318	0.0151
532	0.863917	0.0153	0.1416	0.357933	0.0845333	0.4596	0.796633	0.664133	0.0524667	0.0433	0.0341333	0.0401	0.072	0.221467	0.1851	0.2179	0.2861	0.3265	0.873667	0.879967	0.8446	0.801533	0.730467	0.6912	0.4381	0.255867	0.1104	0.0451667	0.0318	0.0150667
534	0.864692	0.0153	0.133233	0.352833	0.0859	0.464267	0.799333	0.6819	0.053	0.0438333	0.0346667	0.0401	0.0705	0.2129	0.176533	0.208833	0.275	0.3159	0.874133	0.882867	0.848967	0.807833	0.738667	0.7052	0.4381	0.255833	0.110367	0.0451333	0.0318	0.0150333
536	0.865342	0.0153	0.126267	0.3482	0.0868	0.468433	0.802033	0.693767	0.0535333	0.0443667	0.0357333	0.0400667	0.0684667	0.2038	0.167967	0.199267	0.2649	0.3053	0.8746	0.883833	0.851367	0.812667	0.747367	0.715367	0.4381	0.2558	0.110333	0.0451	0.0317667	0.015
538	0.866358	0.0153	0.119767	0.342167	0.0886333	0.4721	0.803667	0.704	0.0551333	0.0454333	0.0368	0.0400333	0.0664333	0.195233	0.1589	0.1907	0.256333	0.2952	0.8746	0.8848	0.853767	0.815567	0.757	0.725067	0.4381	0.2558	0.1103	0.0451	0.0317333	0.015
540	0.867225	0.0153	0.112833	0.335667	0.0905	0.4739	0.8058	0.712633	0.0572667	0.0465	0.0384	0.04	0.0644	0.186667	0.1488	0.182133	0.247267	0.287633	0.8746	0.885267	0.8557	0.818467	0.764267	0.733767	0.4381	0.2558	0.1103	0.0451	0.0317	0.015
542	0.868083	0.0153	0.104933	0.328233	0.0923667	0.4753	0.807933	0.7207	0.0599333	0.0481	0.04	0.04	0.0629	0.1796	0.1402	0.176567	0.2382	0.278567	0.8746	0.885733	0.858133	0.821367	0.770067	0.741067	0.4381	0.2558	0.1103	0.0451	0.0317	0.015
544	0.868558	0.0153	0.0970333	0.320333	0.0942333	0.4758	0.8106	0.728767	0.0642333	0.0497	0.0421667	0.0405333	0.0614	0.171	0.134133	0.171033	0.2301	0.27	0.875067	0.8862	0.8596	0.824267	0.773433	0.747333	0.4381	0.2558	0.1103	0.0451	0.0317	0.015
546	0.869433	0.0153	0.0900667	0.310533	0.0956333	0.4763	0.8122	0.7363	0.0690667	0.0518667	0.0443333	0.0410667	0.0604	0.1619	0.128067	0.164467	0.2205	0.260933	0.875533	0.8862	0.8601	0.827167	0.777267	0.753167	0.437533	0.2558	0.1103	0.0451	0.0317	0.015
548	0.870308	0.0153	0.0835667	0.3008	0.0975	0.4763	0.813833	0.743833	0.0760667	0.0540333	0.0465	0.0416	0.0594	0.151833	0.122533	0.157933	0.2109	0.252867	0.876	0.8862	0.861067	0.8296	0.780633	0.758967	0.436967	0.2558	0.1103	0.0451	0.0317	0.015
550	0.871208	0.0153	0.078	0.291933	0.0993667	0.4763	0.8149	0.750267	0.0836	0.0567333	0.0481	0.0416	0.0589	0.142767	0.115467	0.150367	0.201833	0.2453	0.876	0.886667	0.862467	0.8325	0.7831	0.7633	0.436367	0.255767	0.1103	0.0450667	0.0317	0.0149667
552	0.87185	0.0157667	0.0719667	0.285033	0.1017	0.476767	0.816533	0.756167	0.0943667	0.0594	0.0502333	0.0416	0.0579	0.135733	0.110433	0.1428	0.194267	0.2362	0.876	0.887633	0.863867	0.8349	0.784567	0.767633	0.436333	0.255733	0.1103	0.0450333	0.0317	0.0149333
554	0.872492	0.0162333	0.0668667	0.278067	0.104	0.477233	0.818133	0.7621	0.108367	0.0615333	0.0523667	0.0416	0.0574	0.130667	0.1044	0.1342	0.1857	0.2266	0.8765	0.889033	0.8643	0.836833	0.7865	0.7715	0.4363	0.2557	0.110267	0.045	0.0316667	0.0149
556	0.873117	0.0167	0.0631667	0.271133	0.1063	0.4777	0.820267	0.766433	0.120767	0.0642333	0.0550667	0.0416	0.0564	0.125633	0.0993667	0.127133	0.177133	0.217033	0.877	0.889967	0.8653	0.838767	0.788867	0.7754	0.4363	0.2557	0.110233	0.045	0.0316333	0.0149
558	0.87385	0.0167	0.0613	0.264167	0.107667	0.478167	0.821867	0.770733	0.1353	0.0664	0.0567	0.0416	0.0559	0.120567	0.0938333	0.121567	0.168067	0.207467	0.8775	0.8904	0.8663	0.8407	0.7913	0.778767	0.4363	0.2557	0.1102	0.045	0.0316	0.0149
560	0.874467	0.0167	0.0599	0.256733	0.109533	0.4805	0.822933	0.7734	0.148767	0.0701667	0.0588667	0.0416	0.0554	0.115533	0.0887667	0.116033	0.161	0.1974	0.8775	0.890933	0.8673	0.842633	0.793733	0.781167	0.4363	0.2557	0.109633	0.045	0.0316	0.0149
562	0.875292	0.0167	0.0585	0.248833	0.110933	0.486967	0.8251	0.776633	0.167067	0.0728333	0.061	0.0416	0.0554333	0.1105	0.0842	0.109467	0.1524	0.1878	0.877967	0.891933	0.8678	0.844067	0.795233	0.783567	0.4363	0.2557	0.109067	0.045	0.0316	0.0149
564	0.875767	0.0167	0.0566333	0.2414	0.113267	0.496733	0.8267	0.7793	0.1897	0.0760333	0.0647333	0.0416	0.0554667	0.106967	0.0801667	0.104433	0.144833	0.1787	0.878433	0.892933	0.8683	0.845033	0.797167	0.786	0.4363	0.2557	0.1085	0.045	0.0316	0.0149
566	0.876492	0.0167	0.0547667	0.235367	0.1156	0.5074	0.8288	0.782	0.2236	0.0787333	0.0690333	0.0416	0.0555	0.102433	0.0766667	0.1004	0.137767	0.171633	0.8789	0.8934	0.869267	0.846	0.7991	0.788867	0.4363	0.2557	0.1085	0.045	0.0316	0.0149
568	0.876875	0.0167	0.0533667	0.230267	0.1184	0.518567	0.8293	0.784133	0.2618	0.0835667	0.0733333	0.0416	0.0555	0.0984	0.0742	0.0974	0.132233	0.163067	0.8789	0.8939	0.870233	0.846967	0.8015	0.7913	0.4363	0.2557	0.1085	0.0455333	0.0321333	0.0148667
570	0.877392	0.0167	0.0519667	0.2247	0.120733	0.530167	0.830933	0.7863	0.2941	0.0922	0.0776333	0.0421333	0.0555	0.0944	0.0721667	0.0944	0.126667	0.155	0.879367	0.8944	0.8712	0.8484	0.803433	0.793233	0.436267	0.255667	0.1085	0.0460667	0.0326667	0.0148333
572	0.877883	0.0167	0.0505667	0.218667	0.1226	0.547333	0.8326	0.788467	0.328567	0.101333	0.0814	0.0432	0.0555	0.0903667	0.0701333	0.0908667	0.120633	0.1464	0.879833	0.8949	0.8717	0.849833	0.804867	0.7952	0.436233	0.255633	0.107933	0.0466	0.0332	0.0148
574	0.878492	0.0171667	0.0487333	0.211667	0.124433	0.5636	0.834267	0.791167	0.361967	0.113733	0.0878667	0.0453333	0.0555	0.0868333	0.0681	0.0878333	0.114567	0.139333	0.8803	0.8949	0.8717	0.8508	0.8068	0.797133	0.4362	0.2556	0.107367	0.0466	0.0332	0.0148
576	0.878833	0.0176333	0.0473667	0.203767	0.126733	0.578433	0.835867	0.793333	0.398033	0.126633	0.0943333	0.0474667	0.0545	0.0828	0.0666	0.0848	0.109533	0.131767	0.8803	0.8949	0.872167	0.8518	0.808733	0.799567	0.4362	0.2556	0.1068	0.0466	0.0332	0.0142333
578	0.879442	0.0181	0.046	0.196333	0.129967	0.5882	0.836933	0.794933	0.4282	0.1487	0.102933	0.0501333	0.0535	0.0792667	0.0656	0.0833	0.105	0.125233	0.8808	0.8949	0.872633	0.852767	0.8102	0.8015	0.4362	0.2556	0.1068	0.0466	0.0332	0.0136667
580	0.879933	0.0181	0.0446	0.1894	0.133233	0.597	0.838	0.796533	0.459967	0.173467	0.109933	0.0528333	0.0525	0.0762333	0.0641	0.0818	0.102	0.118667	0.8813	0.8949	0.8731	0.853733	0.811167	0.802933	0.4362	0.2556	0.1068	0.0466	0.0332	0.0131
582	0.880558	0.0181	0.0436667	0.183367	0.136967	0.608633	0.838	0.798667	0.500333	0.201467	0.118533	0.0560667	0.0525	0.0737	0.0621	0.0803	0.1	0.113133	0.8818	0.8949	0.8731	0.8542	0.812133	0.8039	0.4362	0.2556	0.106233	0.0460333	0.0332	0.0131
584	0.880692	0.0181	0.0427333	0.176867	0.140667	0.6202	0.838533	0.800267	0.536933	0.231633	0.125533	0.0593	0.052	0.0717	0.0601	0.0778	0.098	0.107567	0.8818	0.895367	0.8731	0.8547	0.813567	0.804867	0.4362	0.2556	0.105667	0.0454667	0.0332	0.0131
586	0.880942	0.0181	0.0422667	0.170833	0.1453	0.632767	0.839067	0.801867	0.567067	0.2607	0.137367	0.0636	0.0515	0.0697	0.0586	0.0758	0.0954667	0.102033	0.8823	0.895833	0.8731	0.8552	0.814533	0.8063	0.4356	0.2556	0.1051	0.0449	0.0331667	0.0131
588	0.881058	0.0181	0.0418	0.165733	0.1504	0.641567	0.8396	0.803467	0.5918	0.2941	0.149767	0.0673667	0.051	0.0682	0.0576	0.0737667	0.0924333	0.0969667	0.8828	0.8963	0.8731	0.8557	0.815	0.808233	0.435	0.255567	0.105067	0.0448667	0.0331333	0.0131
590	0.881675	0.0181	0.0418	0.162033	0.155067	0.648567	0.8396	0.806167	0.617633	0.327467	0.167533	0.0727667	0.051	0.0667	0.0571	0.0722333	0.0894	0.0914333	0.8833	0.8963	0.8731	0.8557	0.8155	0.810167	0.4344	0.255	0.105033	0.0448333	0.0331	0.0131
592	0.882175	0.0181	0.0418	0.1602	0.161567	0.6532	0.840667	0.808867	0.645633	0.361367	0.1896	0.0808333	0.0510333	0.0652	0.0571	0.0702	0.0864	0.0858667	0.8833	0.8963	0.874067	0.856667	0.816433	0.812133	0.4344	0.254433	0.105567	0.0448	0.0331	0.0131
594	0.882925	0.0181	0.0413333	0.159733	0.169467	0.656933	0.842267	0.8121	0.672567	0.395267	0.2165	0.0894333	0.0510667	0.0632	0.0571	0.0682	0.0839	0.0808333	0.883767	0.8963	0.875033	0.857633	0.817367	0.813567	0.4344	0.253333	0.106133	0.0448	0.0331	0.0130667
596	0.883175	0.0181	0.0408667	0.1588	0.1792	0.659733	0.843867	0.814233	0.693033	0.4292	0.249333	0.0985667	0.0511	0.0617	0.0566	0.0667	0.0819	0.0763	0.884233	0.8963	0.876	0.8586	0.818333	0.815033	0.4344	0.252767	0.1067	0.0448	0.0331	0.0130333
598	0.883425	0.0181	0.0399333	0.156467	0.189433	0.662033	0.8444	0.816367	0.710267	0.4626	0.283267	0.1131	0.0516	0.0602	0.0556	0.0657	0.0804	0.0728	0.8847	0.8963	0.876	0.859033	0.819333	0.816433	0.4344	0.2522	0.1067	0.0448	0.0331	0.013
600	0.883533	0.0181	0.0394667	0.1532	0.199633	0.664767	0.8444	0.817967	0.721067	0.495967	0.3172	0.135167	0.0521	0.0592	0.0546	0.0647	0.0783667	0.0698	0.8847	0.8963	0.876467	0.859467	0.820833	0.8179	0.4344	0.252167	0.1067	0.0448	0.0331	0.013
602	0.883775	0.0181	0.039	0.150867	0.2117	0.667533	0.845467	0.819567	0.7302	0.529333	0.351133	0.160467	0.0526	0.0582	0.0536	0.0637	0.0763333	0.0672667	0.8847	0.8963	0.876933	0.860433	0.822267	0.819333	0.4344	0.252133	0.106667	0.0448	0.0331	0.013
604	0.884017	0.0181	0.039	0.1485	0.226067	0.6694	0.846533	0.8212	0.738267	0.563233	0.3861	0.1863	0.0526	0.0572	0.0526	0.0627	0.0743	0.0652333	0.885133	0.8963	0.8774	0.861433	0.823233	0.820833	0.4344	0.2521	0.106633	0.0448	0.0331	0.013
606	0.88415	0.0181	0.039	0.145733	0.248833	0.6699	0.8476	0.822833	0.745267	0.597167	0.4211	0.213233	0.0526	0.0556667	0.0516	0.0617	0.0728	0.0632	0.885567	0.8963	0.8779	0.862433	0.8242	0.822267	0.4344	0.2521	0.1066	0.0448	0.0330667	0.0135667
608	0.88415	0.0181	0.039	0.142033	0.277167	0.670367	0.8476	0.825533	0.753367	0.627867	0.4561	0.2407	0.0526	0.0546667	0.0511	0.0602	0.0713	0.0612	0.886	0.8963	0.8784	0.8629	0.8247	0.823233	0.4344	0.2521	0.1066	0.0447667	0.0330333	0.0141
610	0.884283	0.0181	0.039	0.1379	0.308733	0.670833	0.848133	0.827133	0.761433	0.659633	0.485733	0.267633	0.0526333	0.0541667	0.0511	0.0592	0.0698	0.0597	0.886	0.8968	0.8789	0.8629	0.8252	0.8242	0.4344	0.2521	0.1066	0.0447333	0.033	0.0146333
612	0.884558	0.0176333	0.0394667	0.134633	0.335633	0.6713	0.848667	0.8298	0.770033	0.686567	0.516967	0.291867	0.0526667	0.0537	0.0511	0.0582	0.0678	0.0587	0.886533	0.897267	0.8789	0.8629	0.826167	0.8247	0.4344	0.2521	0.1066	0.0447	0.033	0.0146
614	0.88495	0.0171667	0.0399333	0.1323	0.366733	0.6713	0.8492	0.8314	0.775933	0.707033	0.544933	0.319333	0.0527	0.0532	0.0511333	0.0577	0.0658	0.0582	0.887067	0.897733	0.879367	0.8629	0.827133	0.8252	0.434367	0.2521	0.1066	0.0447	0.033	0.0146
616	0.885208	0.0167	0.0404	0.1304	0.398733	0.671733	0.8492	0.833533	0.780233	0.7232	0.571833	0.346767	0.0527	0.0522	0.0511667	0.0572	0.0638	0.0577	0.8876	0.8977	0.879833	0.863367	0.828567	0.825667	0.434333	0.2521	0.1066	0.0447	0.033	0.0146
618	0.885325	0.0167	0.0404	0.128533	0.4359	0.672167	0.8492	0.834067	0.782933	0.735	0.5987	0.3742	0.0527	0.0517	0.0512	0.0567	0.0618	0.0572	0.8876	0.8977	0.8803	0.864333	0.829033	0.826133	0.4343	0.252067	0.1066	0.0447	0.033	0.0146
620	0.885442	0.0167	0.0404	0.126667	0.467	0.6726	0.8492	0.836233	0.7856	0.7468	0.6267	0.401633	0.0527	0.0512	0.0512	0.0562	0.0608	0.0572	0.888067	0.8977	0.8803	0.8658	0.8295	0.8271	0.4343	0.252033	0.1066	0.0447	0.033	0.0146
622	0.885558	0.0167	0.0404	0.125333	0.4963	0.6726	0.8492	0.837867	0.787767	0.7565	0.6531	0.425867	0.0527	0.0507	0.0512	0.0562333	0.0598	0.0572333	0.888533	0.8977	0.8803	0.8668	0.8295	0.8276	0.4343	0.252	0.106567	0.0452333	0.033	0.0146
624	0.885808	0.0167	0.0404	0.1235	0.521833	0.6726	0.849733	0.8395	0.7899	0.766767	0.675767	0.453333	0.0527	0.0502	0.0507	0.0567667	0.0588	0.0567333	0.889	0.8977	0.8803	0.8673	0.83	0.828567	0.4337	0.252	0.106533	0.0457667	0.033	0.0146
626	0.885942	0.0167	0.0399333	0.121667	0.5469	0.6726	0.8508	0.8395	0.792567	0.777567	0.694067	0.480767	0.0527	0.0497	0.0502	0.0573	0.0573	0.0562667	0.889	0.8977	0.8803	0.867767	0.830967	0.829033	0.4331	0.252	0.1065	0.0463	0.0329667	0.0151333
628	0.886075	0.0167	0.0394667	0.1198	0.569633	0.6731	0.8524	0.839467	0.795233	0.787233	0.713433	0.508233	0.0532333	0.0497	0.0497	0.0568	0.0558	0.0557667	0.889467	0.8977	0.8803	0.868233	0.831933	0.83	0.4325	0.252	0.1065	0.0463	0.0329333	0.0156667
630	0.886192	0.0167	0.039	0.117933	0.591433	0.6736	0.853467	0.84	0.797933	0.7953	0.727967	0.5357	0.0537667	0.0497	0.0497	0.0563	0.0548	0.0558	0.889933	0.8977	0.8803	0.8687	0.8324	0.8305	0.4325	0.252	0.1065	0.0463	0.0329	0.0162
632	0.886583	0.0162333	0.039	0.116533	0.612333	0.6741	0.854	0.841067	0.800133	0.800633	0.738733	0.559433	0.0543	0.0497	0.0497	0.0553	0.0538	0.0553	0.8904	0.8982	0.8803	0.8687	0.832867	0.831467	0.4325	0.252	0.1065	0.0463	0.0329	0.0162
634	0.886975	0.0157667	0.039	0.1156	0.630867	0.6741	0.854	0.842167	0.8028	0.806	0.7495	0.583133	0.0543	0.0492	0.0497	0.0543	0.0533	0.0548	0.8904	0.8987	0.8803	0.8687	0.833333	0.831933	0.4325	0.252	0.1065	0.0463	0.0329	0.0162
636	0.887383	0.0153	0.039	0.1156	0.6494	0.674567	0.854	0.8427	0.804933	0.809767	0.761333	0.603033	0.0543	0.0487	0.0497	0.0533	0.0528	0.0543	0.8909	0.8992	0.8803	0.8687	0.8343	0.8324	0.4325	0.252	0.1065	0.0463	0.0329	0.0162
638	0.887517	0.0153	0.039	0.1156	0.665667	0.675033	0.854533	0.843233	0.807067	0.813033	0.774267	0.621333	0.0543	0.0482	0.0497333	0.0528	0.0528	0.0543	0.8914	0.8992	0.8803	0.8687	0.8348	0.832867	0.4325	0.251433	0.1065	0.0463	0.0329	0.0162
640	0.88765	0.0153	0.039	0.1156	0.6815	0.6755	0.8556	0.843767	0.809233	0.815733	0.782333	0.639633	0.0543	0.0482333	0.0497667	0.0528	0.0528	0.0543	0.8919	0.8992	0.8803	0.8687	0.8353	0.833333	0.4325	0.250867	0.106467	0.0462667	0.0323333	0.0161667
642	0.887642	0.0153	0.039	0.1156	0.693133	0.675933	0.856667	0.844233	0.8114	0.8184	0.791467	0.653633	0.0543	0.0482667	0.0498	0.0528	0.0533	0.0543	0.8919	0.8992	0.8803	0.8687	0.8353	0.8343	0.4325	0.250267	0.106433	0.0462333	0.0317667	0.0161333
644	0.888017	0.0153	0.0394667	0.1156	0.705667	0.676367	0.8572	0.844167	0.813567	0.821067	0.797933	0.666533	0.0543	0.0483	0.0498	0.0528	0.0538	0.0543	0.8924	0.8992	0.8803	0.869133	0.8358	0.8348	0.4325	0.250233	0.1064	0.0462	0.0312	0.0161
646	0.8885	0.0153	0.0399333	0.116067	0.716333	0.6768	0.8572	0.844667	0.815733	0.823233	0.8044	0.675133	0.0543	0.0483	0.0498	0.0528	0.0543	0.0543	0.8929	0.8992	0.8803	0.869567	0.8363	0.8358	0.4325	0.249667	0.106967	0.0462	0.0312	0.0166667
648	0.8891	0.0162333	0.0404	0.117	0.7256	0.6773	0.8572	0.8458	0.817833	0.824867	0.807633	0.6843	0.0543	0.0483	0.0498	0.0528	0.0543	0.0543	0.8934	0.8992	0.8803	0.87	0.8368	0.8363	0.4325	0.248567	0.107533	0.0462	0.0312	0.0172333
650	0.889317	0.0171667	0.0404	0.118867	0.731167	0.678733	0.857733	0.847467	0.8194	0.8265	0.810833	0.692933	0.0543333	0.0483	0.0498	0.0528	0.0548333	0.0543333	0.8934	0.8992	0.8803	0.87	0.8368	0.8368	0.4325	0.247467	0.1081	0.0462	0.0311667	0.0183333
652	0.889425	0.0185667	0.0404	0.120733	0.736267	0.680633	0.858267	0.848567	0.820467	0.828067	0.812967	0.701533	0.0543667	0.0483	0.0498	0.0528333	0.0563667	0.0543667	0.8934	0.8992	0.8803	0.87	0.8368	0.837267	0.4325	0.2469	0.1081	0.0462	0.0311333	0.0188667
654	0.889425	0.0195	0.0404	0.123033	0.740467	0.682933	0.8588	0.8491	0.821567	0.8302	0.8151	0.7096	0.0544	0.0488	0.0503	0.0533667	0.0584	0.0544	0.8934	0.8992	0.8803	0.87	0.837267	0.837733	0.4325	0.246867	0.108067	0.0462	0.0311	0.0194
656	0.889425	0.0204333	0.0404	0.1258	0.7432	0.684733	0.859333	0.8491	0.822667	0.8318	0.816733	0.716033	0.0549	0.0493	0.0508333	0.0534	0.0604333	0.0544	0.8934	0.8992	0.8803	0.870533	0.838233	0.8387	0.432467	0.246833	0.108033	0.0462	0.0311	0.0194
658	0.889425	0.0213667	0.0404	0.131367	0.745967	0.686567	0.8604	0.849633	0.823733	0.833433	0.817833	0.7203	0.0554	0.0498333	0.0513667	0.0534	0.0619667	0.0544	0.8934	0.8992	0.8803	0.871067	0.8392	0.8392	0.432433	0.2468	0.108	0.0462	0.0311	0.0194
660	0.889417	0.0218333	0.0404	0.1402	0.748767	0.6884	0.861467	0.8507	0.8248	0.833967	0.8189	0.724067	0.0559	0.0503667	0.0514	0.0534	0.064	0.0544	0.8934	0.8992	0.8803	0.8716	0.8397	0.8397	0.4324	0.2468	0.108	0.0461667	0.0311	0.0199667
662	0.889408	0.0227667	0.0404	0.1509	0.751567	0.6903	0.862	0.851767	0.826367	0.835033	0.819967	0.728367	0.0559	0.0514	0.0514	0.0549	0.0660333	0.0544	0.893367	0.8992	0.8803	0.8716	0.839667	0.839667	0.4324	0.246233	0.108	0.0461333	0.0311	0.0205
664	0.8894	0.0237	0.0404	0.1611	0.753467	0.6926	0.862	0.8523	0.8274	0.8361	0.821567	0.734333	0.0559	0.0529	0.0514	0.0579333	0.0685667	0.0549	0.893333	0.8992	0.8803	0.8716	0.840133	0.840133	0.4324	0.245667	0.108	0.0461	0.0311	0.0216
666	0.8894	0.0255667	0.0404	0.173167	0.754867	0.694967	0.861933	0.8528	0.828467	0.8377	0.822667	0.740233	0.0559	0.0544	0.0514	0.0614667	0.0711	0.0554	0.8933	0.8992	0.8803	0.8716	0.8406	0.8406	0.4324	0.2451	0.108	0.0461	0.0311	0.0227
668	0.8894	0.0274	0.0404	0.1857	0.7563	0.6973	0.862467	0.8533	0.829033	0.839867	0.823733	0.7451	0.0559333	0.0564333	0.0519	0.0645333	0.0741333	0.0564333	0.8933	0.899167	0.8803	0.8716	0.8411	0.8411	0.4324	0.2451	0.108	0.0461	0.0311	0.0243667
670	0.8894	0.0297	0.0404	0.199633	0.758133	0.6992	0.863	0.8538	0.830133	0.8415	0.8253	0.748333	0.0564667	0.0594667	0.0529333	0.0665667	0.0781667	0.0574667	0.8933	0.899133	0.880767	0.8716	0.8411	0.8411	0.431833	0.2451	0.108	0.0461	0.0310667	0.0254667
672	0.8894	0.0324667	0.0404	0.2159	0.7604	0.700567	0.863567	0.8549	0.830667	0.842567	0.827433	0.751033	0.058	0.064	0.0539667	0.0680667	0.0832333	0.0585	0.892833	0.8991	0.881233	0.8716	0.841567	0.841567	0.431267	0.2451	0.108	0.0461	0.0310333	0.0271333
674	0.8894	0.0362	0.0404	0.234	0.7627	0.702367	0.863533	0.856	0.8312	0.842533	0.829033	0.753167	0.0610333	0.0695667	0.0555	0.0701	0.0888	0.0595	0.892367	0.8991	0.8817	0.8716	0.842033	0.842033	0.4307	0.244533	0.107933	0.0461	0.031	0.0304667
676	0.8894	0.0404	0.0404	0.253033	0.7641	0.7037	0.8635	0.8571	0.831733	0.843033	0.830667	0.7553	0.0645667	0.0761667	0.057	0.0736333	0.0959	0.06	0.8919	0.8991	0.8817	0.8716	0.8425	0.8425	0.4307	0.243967	0.107867	0.0461	0.031	0.0343667
678	0.889508	0.0455	0.0404	0.2688	0.7655	0.705567	0.8635	0.8571	0.832267	0.843567	0.831733	0.758	0.0675667	0.0827667	0.059	0.0787333	0.1045	0.0610333	0.8919	0.8991	0.8817	0.8716	0.8425	0.8425	0.4307	0.2434	0.1073	0.0460667	0.031	0.0377
680	0.8896	0.0515333	0.0399333	0.285033	0.7669	0.706967	0.8646	0.8571	0.833333	0.8441	0.8328	0.760667	0.0706	0.0903333	0.0625333	0.0832667	0.1141	0.0620667	0.8919	0.8991	0.8817	0.8716	0.8425	0.8425	0.4307	0.2434	0.106233	0.0466	0.0315667	0.0405
682	0.889833	0.0585	0.0394667	0.301267	0.7692	0.708867	0.865667	0.8571	0.833867	0.8441	0.833333	0.763367	0.0736333	0.0989333	0.0686	0.0888333	0.1222	0.0636	0.8919	0.8991	0.8817	0.8716	0.8425	0.842967	0.430667	0.2434	0.105167	0.0471333	0.0321333	0.0443667
684	0.889842	0.0654667	0.039	0.315667	0.7711	0.710267	0.866733	0.857633	0.8344	0.8452	0.833867	0.7655	0.0777333	0.109567	0.0772	0.0959	0.129267	0.0651	0.8919	0.8991	0.8817	0.8716	0.8425	0.843433	0.430633	0.243367	0.104567	0.0471333	0.0326667	0.0532667
686	0.89	0.0733667	0.039	0.331	0.772967	0.711233	0.867233	0.858167	0.8349	0.846267	0.8344	0.767667	0.0807667	0.1202	0.0853	0.107033	0.136333	0.0671333	0.8919	0.8991	0.8817	0.8716	0.842967	0.8439	0.4306	0.243333	0.104533	0.046	0.0326333	0.0627333
688	0.890017	0.0831	0.039	0.346333	0.7744	0.7117	0.867767	0.8587	0.8354	0.847333	0.833867	0.770333	0.0838333	0.1318	0.0964333	0.1217	0.147433	0.0691667	0.8919	0.8991	0.8822	0.872067	0.843933	0.8439	0.4306	0.2433	0.1045	0.0448667	0.0326	0.0739
690	0.890017	0.0947	0.039	0.361667	0.775333	0.7117	0.8683	0.858667	0.8359	0.847867	0.833333	0.772467	0.0873667	0.143933	0.1116	0.1389	0.165133	0.0707	0.8919	0.8991	0.883633	0.872533	0.8449	0.8439	0.4306	0.2433	0.1045	0.0443	0.0331667	0.0817
692	0.89	0.1077	0.039	0.373267	0.7758	0.711233	0.8683	0.858633	0.836467	0.8484	0.8328	0.7746	0.0909333	0.157567	0.127267	0.155067	0.186867	0.0712	0.8919	0.8991	0.885067	0.873	0.8454	0.8444	0.4306	0.2433	0.1045	0.0443	0.0337333	0.09
694	0.889738	0.121167	0.039	0.381633	0.7758	0.711	0.8683	0.8586	0.83675	0.848933	0.8328	0.776233	0.0949667	0.1697	0.141433	0.1667	0.2096	0.0717	0.8919	0.8991	0.886	0.873	0.8454	0.8449	0.430033	0.2433	0.1045	0.0437333	0.0343	0.101133
696	0.889796	0.136967	0.039	0.3858	0.7758	0.7103	0.868833	0.8591	0.8376	0.8489	0.8328	0.777867	0.0985333	0.181833	0.1566	0.1758	0.2273	0.0727333	0.8919	0.8991	0.886	0.873	0.8454	0.8454	0.4289	0.242733	0.1045	0.0431667	0.0348333	0.1117
698	0.889796	0.14485	0.039	0.3886	0.7758	0.7103	0.8691	0.85935	0.8376	0.8489	0.8328	0.778967	0.1008	0.196	0.1763	0.1849	0.247	0.0735	0.8919	0.8991	0.886	0.873	0.8454	0.8454	0.42805	0.2416	0.1045	0.0426	0.0353667	0.122867
700	0.889796	0.1546	0.039	0.3886	0.7758	0.7103	0.8699	0.8601	0.8376	0.8489	0.8328	0.7795	0.1031	0.20385	0.1879	0.1902	0.25535	0.0743	0.8919	0.8991	0.886	0.873	0.8454	0.8454	0.4272	0.24075	0.1045	0.0426	0.0359	0.1262
