# Supplementary material for: A Colour Opponent Model That Explains Tsetse Fly Attraction to Visual Baits and Can Be Used to Investigate More Efficacious Bait Materials
Source: PLoS Negl Trop Dis. 2014 Dec 4;8(12):e3360. doi: 10.1371/journal.pntd.0003360 (PMC4256293; doi:10.1371/journal.pntd.0003360)
Supplement: Table S1 — Fly photoreceptor excitation calculator. A spreadsheet that calculates photoreceptor excitations, and simple opponency indices, from visual bait reflectance spectra. (XLSX) [file pntd.0003360.s003.xlsx]

## Sheet: Sources & Acknowledgements
This calculator follows the methods described in Chittka L, Kevan PG (2005) Flower colour as advertisement. In: Dafni A, Kevan PG, Husband BC, editors. Practical Pollination Biology. Cambridge, ON, Canada: Enviroquest Ltd. pp. 157-196.
"DAYLIGHT" and "LEAF" reflectance values used are linearly interpolated versions of those provided in Chittka L, Kevan PG (2005) Flower colour as advertisement. In: Dafni A, Kevan PG, Husband BC, editors. Practical Pollination Biology. Cambridge, ON, Canada: Enviroquest Ltd. pp. 157-196.
Fly photoreceptor sensitivity curves have been extracted from Hardie RC (1986) The photoreceptor array of the dipteran retina. Trends Neurosci 9: 419-423.
Extraction of data was achieved using Tummers B (2006) DataThief III <http://datathief.org/>.

## Sheet: Calculator
INPUTS	INPUTS	INPUTS	CALC	INPUTS	INPUTS	INPUTS	INPUTS	INPUTS	INPUTS	INPUTS		CALC	CALC	CALC	CALC	CALC	OUTPUTS	OUTPUTS	OUTPUTS	OUTPUTS	OUTPUTS		INPUTS	INPUTS	CALC	CALC	CALC	CALC	CALC
INPUT REFLECTANCE SPECRUM					DAYLIGHT	PHOTORECEPTOR SENSITIVITY FUNCTIONS						QUANTUM CATCHES (P) BY RECEPTOR					EXCITATION (E) BY RECEPTOR						ADAPTATION TO BACKGROUND
RANGE: 0-1 (not 0-100%)
												Values for Musca					Values for Musca								Values for Musca
Wavelength (nm)	spectrum [1]		ALIGNMENT	Wavelength	D65 (interpolated)	R1-6	R7p	R7y	R8p	R8y		R1-6 (P)	R7p (P)	R7y (P)	R8p (P)	R8y (P)	R1-6 (E)	R7p (E)	R7y (E)	R8p (E)	R8y (E)		Wavelength	LEAVES	R1-6	R7p	R7y	R8p	R8y
300	0.0278		0.0278	300	0.001						(P)	12.1927	0.16842	3.22278	13.0378	5.21299	2.59589	0.654056	2.97818	3.81321	1.08913		300	0.059	4.69691	0.257501	1.08213	3.41911	4.7864	(P)
302	0.0272667		0.0272667	302	0.0042												0.721905	0.395426	0.748629	0.792238	0.521331	(E)	302	0.0538	0.212906	3.88348	0.924103	0.292473	0.208925	(R)
304	0.0267333		0.0267333	304	0.0074																		304	0.0486
306	0.0262		0.0262	306	0.0124																		306	0.045
308	0.0262		0.0262	308	0.0192																		308	0.043
310	0.0262		0.0262	310	0.026	0.311716	0.846154	0.331763	0.0837354	0.139086		0.000212341	0.0005764	0.000225997	5.70406e-05	9.47454e-05		OPPONENT INDICES					310	0.041	0.000332289	0.000902	0.000353659	8.9262e-05	0.000148266
312	0.0256667		0.0256667	312	0.0416	0.330589	0.870625	0.356119	0.081926	0.144786		0.000352981	0.000929595	0.00038024	8.74751e-05	0.000154592		+R7y-R8y			0.227298		312	0.043	0.000591358	0.00155737	0.000637026	0.000146549	0.000258992
314	0.0251333		0.0251333	314	0.0572	0.35117	0.900612	0.376767	0.0839365	0.146685		0.000504851	0.00129474	0.00054165	0.000120669	0.000210879		+R7y-R8y-R7p			-0.168128		314	0.045	0.00090391	0.00231817	0.000969797	0.000216052	0.000377568
316	0.0246		0.0246	316	0.0746	0.370144	0.924982	0.406735	0.0839365	0.152385		0.000679273	0.00169749	0.000746425	0.000154037	0.00027965		+R7y-R8y+R8p-R7p			0.62411		316	0.046	0.00127018	0.00317417	0.00139575	0.000288036	0.000522924
318	0.0246		0.0246	318	0.0938	0.388917	0.954969	0.432896	0.084037	0.156184		0.000897418	0.00220357	0.000998898	0.000193914	0.000360392		+R7y-R8y+R8p-R7p-R1to6			-0.0977946		318	0.046	0.0016781	0.0041205	0.00186786	0.000362603	0.000673904
320	0.0246		0.0246	320	0.113	0.40779	0.971919	0.462865	0.084037	0.159984		0.00113358	0.00270174	0.00128667	0.000233606	0.000444724							320	0.046	0.00211969	0.00505203	0.00240597	0.000436824	0.000831597
322	0.0240667		0.0240667	322	0.1334	0.44353	0.990673	0.494638	0.084238	0.167483		0.00142395	0.00318055	0.00158803	0.000270446	0.000537704							322	0.0468	0.00276901	0.00618489	0.00308808	0.000525908	0.00104562
324	0.0235333		0.0235333	324	0.1538	0.473647	1	0.526511	0.086148	0.176882		0.00171433	0.00361943	0.00190567	0.000311806	0.000640213							324	0.0476	0.00346751	0.00732088	0.00385452	0.000630679	0.00129493
326	0.0230333		0.0230333	326	0.1724	0.52063	0.998295	0.573118	0.0862485	0.184382		0.0020674	0.00396418	0.00227582	0.000342488	0.000732169							326	0.0492	0.00441603	0.00846762	0.00486123	0.000731567	0.00156394
328	0.0230667		0.0230667	328	0.1892	0.569421	0.990874	0.612509	0.0862485	0.19748		0.00248507	0.00432438	0.00267312	0.000376407	0.000861846							328	0.0516	0.0055591	0.00967362	0.00597975	0.00084202	0.00192794
330	0.0231		0.0231	330	0.206	0.607068	0.983452	0.672246	0.0882589	0.208779		0.00288879	0.00467985	0.00319895	0.000419989	0.000993496							330	0.054	0.00675302	0.0109399	0.00747807	0.000981793	0.00232246
332	0.0231		0.0231	332	0.214	0.652143	0.974225	0.726471	0.0883595	0.227477		0.00322381	0.00481599	0.00359124	0.000436796	0.00112451							332	0.0504	0.00703376	0.0105076	0.00783542	0.00095301	0.00245348
334	0.0231		0.0231	334	0.222	0.685975	0.964898	0.790117	0.0902694	0.244276		0.00351782	0.00494819	0.00405188	0.00046292	0.00125269							334	0.0468	0.00712701	0.0100249	0.008209	0.000937863	0.00253793
336	0.0231		0.0231	336	0.2282	0.706656	0.953766	0.818182	0.0921793	0.242476		0.00372508	0.0050277	0.00431298	0.000485916	0.00127819							336	0.0452	0.0072889	0.00983775	0.00843925	0.000950797	0.00250105
338	0.0231		0.0231	338	0.2326	0.719807	0.944539	0.825599	0.0941898	0.236976		0.00386757	0.00507507	0.00443599	0.000506087	0.00127329							338	0.0456	0.00763468	0.0100183	0.00875676	0.00099903	0.0025135
340	0.0231		0.0231	340	0.237	0.733159	0.929496	0.823895	0.0960997	0.233277		0.00401383	0.00508871	0.00451058	0.000526117	0.00127712							340	0.046	0.0079929	0.0101334	0.0089821	0.00104768	0.00254318
342	0.0231		0.0231	342	0.2446	0.759462	0.905426	0.820287	0.0981102	0.240776		0.00429116	0.00511589	0.00463483	0.000554348	0.00136045							342	0.0456	0.00847086	0.0100989	0.00914928	0.0010943	0.00268556
344	0.0236333		0.0236333	344	0.2522	0.821504	0.866212	0.842738	0.0963008	0.266973		0.00489643	0.00516291	0.005023	0.000573984	0.00159125							344	0.0452	0.00936468	0.00987433	0.00960674	0.00109777	0.00304335
346	0.0241667		0.0241667	346	0.2594	0.87953	0.819577	0.870803	0.100121	0.287571		0.00551363	0.00513779	0.00545892	0.00062764	0.00180274							346	0.046	0.0104949	0.00977952	0.0103908	0.00119468	0.00343142
348	0.0247		0.0247	348	0.2662	0.945387	0.771036	0.911998	0.10394	0.309969		0.00621605	0.00506967	0.00599651	0.000683423	0.00203809							348	0.048	0.0120798	0.00985199	0.0116531	0.00132811	0.00396066
350	0.0247		0.0247	350	0.273	0.99237	0.713168	0.947479	0.10776	0.321168		0.00669165	0.00480896	0.00638895	0.000726639	0.00216567							350	0.05	0.0135459	0.00973475	0.0129331	0.00147093	0.00438394
352	0.0247		0.0247	352	0.2774	1	0.681476	0.990578	0.11158	0.317568		0.00685178	0.00466933	0.00678722	0.000764523	0.00217591							352	0.0492	0.0136481	0.00930084	0.0135195	0.00152286	0.0043342
354	0.0252333		0.0252333	354	0.2818	0.97189	0.640357	1	0.117209	0.30267		0.00691087	0.00455342	0.00711075	0.000833448	0.00215221							354	0.0484	0.0132557	0.00873391	0.0136391	0.00159863	0.00412815
356	0.0263		0.0263	356	0.2858	0.93073	0.604954	0.985066	0.122939	0.282272		0.00699587	0.00454716	0.00740429	0.000924078	0.00212171							356	0.0474	0.0126085	0.00819527	0.0133446	0.00166545	0.00382391
358	0.0284		0.0284	358	0.2894	0.880233	0.56203	0.949684	0.132388	0.259974		0.0072346	0.0046193	0.00780542	0.0010881	0.00213672							358	0.0462	0.011769	0.0075145	0.0126975	0.00177007	0.00347593
360	0.0305		0.0305	360	0.293	0.848509	0.5173	0.89556	0.138118	0.252575		0.0075827	0.00462285	0.00800317	0.00123429	0.00225713							360	0.045	0.0111876	0.0068206	0.011808	0.00182109	0.0033302
362	0.0326		0.0326	362	0.3018	0.854232	0.468759	0.850857	0.145657	0.252675		0.00840451	0.00461197	0.00837131	0.00143308	0.00248599							362	0.0486	0.0125294	0.00687552	0.0124799	0.00213643	0.0037061
364	0.0347333		0.0347333	364	0.3106	0.882442	0.420219	0.834118	0.153197	0.267673		0.00951993	0.00453339	0.00899861	0.00165271	0.00288771							364	0.0522	0.0143073	0.00681314	0.0135238	0.00248383	0.00433987
366	0.0374		0.0374	366	0.3184	0.908744	0.375389	0.83041	0.162646	0.284472		0.0108215	0.00447019	0.00988865	0.00193681	0.00338753							366	0.053	0.0153352	0.00633476	0.0140133	0.00274468	0.00480051
368	0.0416333		0.0416333	368	0.3252	0.944383	0.332464	0.851057	0.170285	0.308769		0.0127862	0.00450129	0.0115226	0.00230552	0.00418047							368	0.051	0.0156628	0.00551398	0.014115	0.00282422	0.005121
370	0.0464		0.0464	370	0.332	0.944584	0.29325	0.869801	0.177825	0.314469		0.0145511	0.00451746	0.0133991	0.00273935	0.00484433							370	0.049	0.0153665	0.0047706	0.0141499	0.00289285	0.00511577
372	0.0522		0.0522	372	0.3332	0.854733	0.255842	0.881026	0.185364	0.30137		0.0148664	0.00444987	0.0153237	0.00322404	0.00524174							372	0.0506	0.0144107	0.00431347	0.014854	0.00312522	0.00508107
374	0.0575		0.0575	374	0.3344	0.734866	0.216829	0.877418	0.193004	0.260574		0.01413	0.00416918	0.016871	0.00371107	0.00501032							374	0.0522	0.0128276	0.00378489	0.0153159	0.00336901	0.0045485
376	0.0628		0.0628	376	0.3344	0.622427	0.190753	0.851358	0.202352	0.219578		0.0130712	0.00400588	0.0178788	0.00424946	0.00461121							376	0.0526	0.0109482	0.00335524	0.0149749	0.00355926	0.00386225
378	0.0681		0.0681	378	0.3332	0.521233	0.170194	0.825198	0.211801	0.191781		0.0118273	0.00386185	0.0187245	0.00480597	0.00435168							378	0.0518	0.00899635	0.0029375	0.0142427	0.00365564	0.00331009
380	0.0739333		0.0739333	380	0.332	0.485795	0.147829	0.771174	0.219441	0.163884		0.0119242	0.00362858	0.0189291	0.00538637	0.00402267							380	0.051	0.00822547	0.00250304	0.0130575	0.00371558	0.00277488
382	0.0834333		0.0834333	382	0.34	0.450256	0.119948	0.720758	0.23452	0.134087		0.0127726	0.0034026	0.020446	0.00665269	0.00380368							382	0.051	0.00780744	0.0020799	0.0124979	0.00406657	0.00232506
384	0.0945333		0.0945333	384	0.348	0.42044	0.097583	0.664829	0.255127	0.113689		0.0138315	0.00321025	0.0218713	0.00839305	0.00374008							384	0.051	0.00746196	0.0017319	0.0117994	0.00452799	0.00201775
386	0.1088		0.1088	386	0.3594	0.409196	0.0808344	0.623735	0.275834	0.10449		0.0160007	0.00316085	0.0243897	0.0107859	0.00408583							386	0.0514	0.00755914	0.00149327	0.0115223	0.00509553	0.00193025
388	0.120967		0.120967	388	0.3742	0.394338	0.0621803	0.594066	0.300261	0.0951905		0.01785	0.00281464	0.0268908	0.0135915	0.00430887							388	0.0522	0.0077027	0.00121458	0.011604	0.00586508	0.00185938
390	0.134733		0.134733	390	0.389	0.381287	0.0491425	0.560489	0.319059	0.0877912		0.0199837	0.00257562	0.0293759	0.0167223	0.00460125							390	0.053	0.00786099	0.00101317	0.0115556	0.00657804	0.00180999
392	0.1469		0.1469	392	0.4238	0.370144	0.0342995	0.540042	0.341677	0.0860914		0.0230437	0.00213536	0.033621	0.0212715	0.00535972							392	0.0538	0.00843944	0.000782043	0.0123132	0.00779038	0.00196292
394	0.161167		0.161167	394	0.4586	0.359	0.0249724	0.519595	0.362384	0.0860914		0.0265341	0.00184574	0.0384038	0.0267842	0.0063631							394	0.0546	0.0089892	0.000625298	0.0130104	0.00907395	0.00215569
396	0.171733		0.171733	396	0.4966	0.349764	0.0138401	0.500952	0.384901	0.0842916		0.0298289	0.00118033	0.0427226	0.0328255	0.00718862							396	0.055	0.00955311	0.000378016	0.0136825	0.0105128	0.00230226
398	0.182833		0.182833	398	0.5378	0.344243	0.0120349	0.489827	0.39998	0.0824918		0.0338486	0.00118336	0.0481636	0.0393291	0.00811123							398	0.055	0.0101824	0.00035598	0.0144886	0.011831	0.00244002
400	0.1908		0.1908	400	0.579	0.340528	0.0084127	0.476797	0.420587	0.0825917		0.0376192	0.000929378	0.0526732	0.0464636	0.00912417							400	0.055	0.0108441	0.000267902	0.0151836	0.0133936	0.00263013
402	0.202967		0.202967	402	0.5942	0.336914	0.00661368	0.463767	0.439485	0.0826917		0.0406328	0.000797628	0.0559316	0.0530032	0.00997285							402	0.0558	0.0111708	0.000219286	0.0153768	0.0145717	0.00274176
404	0.2146		0.2146	404	0.6094	0.335107	0	0.452641	0.458283	0.0845915		0.0438244	0	0.0591952	0.059933	0.0110626							404	0.0566	0.0115585	0	0.0156125	0.0158071	0.00291773
406	0.226733		0.226733	406	0.6238	0.3334	0	0.44342	0.473261	0.0846915		0.0471549	0	0.0627156	0.0669363	0.0119785							406	0.0582	0.0121041	0	0.0160984	0.0171818	0.00307474
408	0.235733		0.235733	408	0.6374	0.335308	0	0.43039	0.493969	0.0846915		0.0503821	0	0.0646688	0.074222	0.0127254							408	0.0606	0.0129517	0	0.0166244	0.0190802	0.00327133
410	0.243667		0.243667	410	0.651	0.337316	0	0.422973	0.522115	0.0828917		0.0535074	0	0.0670949	0.0828215	0.0131489							410	0.063	0.0138343	0	0.0173474	0.0214135	0.00339964
412	0.250567		0.250567	412	0.659	0.344945	0	0.409943	0.539103	0.0829917		0.0569586	0	0.0676912	0.0890186	0.0137039							412	0.0634	0.014412	0	0.0171277	0.0225241	0.00346744
414	0.2569		0.2569	414	0.667	0.352475	0	0.40443	0.56544	0.0811919		0.0603973	0	0.0693	0.0968895	0.0139124							414	0.0638	0.0149994	0	0.0172104	0.0240621	0.00345509
416	0.261667		0.261667	416	0.674	0.360104	0	0.395109	0.580519	0.0812919		0.0635092	0	0.0696827	0.102382	0.0143369							416	0.0646	0.0156791	0	0.0172032	0.025276	0.00353948
418	0.266433		0.266433	418	0.68	0.371449	0	0.387792	0.610575	0.0794921		0.0672971	0	0.0702581	0.110621	0.0144019							418	0.0658	0.0166201	0	0.0173514	0.0273196	0.00355679
420	0.270633		0.270633	420	0.686	0.379078	0	0.380375	0.633092	0.0776922		0.0703776	0	0.0706183	0.117536	0.0144239							420	0.067	0.0174232	0	0.0174828	0.0290982	0.00357089
422	0.276433		0.276433	422	0.6792	0.386708	0	0.371154	0.653699	0.0777922		0.0726058	0	0.0696854	0.122734	0.0146058							422	0.0686	0.0180179	0	0.0172932	0.0304579	0.00362458
424	0.282767		0.282767	424	0.6724	0.401767	0	0.363737	0.687575	0.0777922		0.0763889	0	0.0691581	0.13073	0.0147908							424	0.0702	0.0189644	0	0.0171693	0.0324553	0.00367199
426	0.2902		0.2902	426	0.6694	0.422448	0	0.354415	0.704463	0.0778922		0.0820646	0	0.0688486	0.136849	0.0151313							426	0.0706	0.0199647	0	0.0167495	0.0332927	0.00368116
428	0.2971		0.2971	428	0.6702	0.437607	0	0.341485	0.723361	0.0779922		0.0871347	0	0.0679954	0.144033	0.0155295							428	0.0698	0.0204712	0	0.0159747	0.0338388	0.00364847
430	0.302933		0.302933	430	0.671	0.454472	0	0.334068	0.740249	0.0779922		0.0923798	0	0.0679055	0.150469	0.0158533							430	0.069	0.0210416	0	0.015467	0.0342728	0.00361096
432	0.309833		0.309833	432	0.6942	0.473446	0	0.319134	0.762867	0.079992		0.101832	0	0.0686414	0.164082	0.0172052							432	0.0718	0.0235983	0	0.0159068	0.038024	0.00398709
434	0.316167		0.316167	434	0.7174	0.49222	0	0.308008	0.783575	0.079992		0.111644	0	0.0698618	0.177729	0.0181436							434	0.0746	0.0263426	0	0.016484	0.0419354	0.00428102
436	0.3241		0.3241	436	0.7446	0.505371	0	0.293174	0.798552	0.080092		0.121959	0	0.0707502	0.192711	0.0193282							436	0.077	0.028975	0	0.0168089	0.0457844	0.00459201
438	0.3315		0.3315	438	0.7758	0.526252	0	0.27834	0.82308	0.080192		0.13534	0	0.0715829	0.211678	0.0206236							438	0.079	0.0322531	0	0.017059	0.0504451	0.00491482
440	0.341567		0.341567	440	0.807	0.541311	0	0.267114	0.841878	0.080192		0.149209	0	0.0736286	0.232059	0.0221045							440	0.081	0.0353839	0	0.0174605	0.055031	0.00524191
442	0.3516		0.3516	442	0.8298	0.55637	0	0.248572	0.866305	0.080292		0.162325	0	0.0725227	0.252751	0.0234258							442	0.0818	0.0377651	0	0.0168725	0.0588027	0.00545003
444	0.3627		0.3627	444	0.8526	0.571529	0	0.23925	0.883193	0.080392		0.176738	0	0.0739853	0.273117	0.0248603							444	0.0826	0.0402498	0	0.0168491	0.0621986	0.00566158
446	0.373267		0.373267	446	0.8736	0.582873	0	0.228125	0.90199	0.0822918		0.190067	0	0.0743882	0.294126	0.0268342							446	0.0836	0.042569	0	0.0166606	0.065875	0.00601001
448	0.383333		0.383333	448	0.8928	0.594117	0	0.216999	0.915159	0.0823918		0.203331	0	0.0742658	0.313204	0.0281978							448	0.0848	0.0449803	0	0.0164289	0.0692862	0.00623783
450	0.390733		0.390733	450	0.912	0.616705	0	0.202165	0.932147	0.0823918		0.219762	0	0.0720412	0.33217	0.0293602							450	0.086	0.0483694	0	0.0158562	0.0731102	0.00646215
452	0.396567		0.396567	452	0.9208	0.62815	0	0.190939	0.945316	0.0843916		0.229374	0	0.0697231	0.34519	0.0308163							452	0.0868	0.0502051	0	0.0152609	0.0755548	0.00674503
454	0.4008		0.4008	454	0.9296	0.639494	0	0.178009	0.956675	0.0843916		0.238265	0	0.0663234	0.356441	0.0314429							454	0.0876	0.0520759	0	0.0144958	0.0779049	0.00687225
456	0.403967		0.403967	456	0.9366	0.650738	0	0.168688	0.969743	0.0844916		0.24621	0	0.063824	0.366907	0.0319678							456	0.088	0.0536343	0	0.0139034	0.079927	0.00696386
458	0.405533		0.405533	458	0.9418	0.66409	0	0.157562	0.986832	0.0845915		0.253637	0	0.060178	0.376902	0.0323082							458	0.088	0.0550387	0	0.0130585	0.081787	0.00701081
460	0.4071		0.4071	460	0.947	0.675434	0	0.148341	1	0.0864914		0.260396	0	0.057189	0.385524	0.0333445							460	0.088	0.056288	0	0.0123622	0.083336	0.00720784
462	0.408667		0.408667	462	0.9466	0.686778	0	0.142829	0.994471	0.0865913		0.265676	0	0.0552523	0.384705	0.0334973							462	0.0872	0.0566891	0	0.0117896	0.0820872	0.00714755
464	0.4097		0.4097	464	0.9462	0.69993	0	0.131703	0.988842	0.0884912		0.271333	0	0.0510557	0.383333	0.0343043							464	0.0864	0.0572204	0	0.0107669	0.0808395	0.0072343
466	0.4102		0.4102	466	0.9462	0.705652	0	0.12609	0.979594	0.0922908		0.273886	0	0.0489395	0.380211	0.0358209							466	0.0856	0.0571541	0	0.0102126	0.0793419	0.00747507
468	0.4102		0.4102	468	0.9466	0.713282	0	0.116869	0.970346	0.0960904		0.276964	0	0.0453796	0.376781	0.0373114							468	0.0848	0.0572563	0	0.00938125	0.0778913	0.00771334
470	0.4102		0.4102	470	0.947	0.720912	0	0.109452	0.947929	0.09989		0.280045	0	0.0425176	0.368232	0.0388032							470	0.084	0.0573471	0	0.00870667	0.0754059	0.00794605
472	0.4102		0.4102	472	0.9514	0.726634	0	0.102035	0.925513	0.10369		0.283579	0	0.0398205	0.361195	0.0404664							472	0.0836	0.0577943	0	0.00811554	0.0736125	0.00824717
474	0.4092		0.4092	474	0.9558	0.730449	0	0.096522	0.901186	0.107489		0.285688	0	0.037751	0.352466	0.0420405							474	0.0832	0.0580872	0	0.00767568	0.0716646	0.00854782
476	0.407667		0.407667	476	0.961	0.734264	0	0.0891049	0.87877	0.111289		0.287661	0	0.0349084	0.344274	0.0435994							476	0.084	0.0592727	0	0.00719291	0.0709378	0.00898368
478	0.405067		0.405067	478	0.967	0.736271	0	0.0797835	0.839465	0.116888		0.288397	0	0.0312512	0.328818	0.0457851							478	0.086	0.0612298	0	0.00663496	0.0698116	0.00972067
480	0.402433		0.402433	480	0.973	0.736372	0	0.0742708	0.8077	0.124388		0.288339	0	0.0290821	0.316269	0.0487061							480	0.088	0.0630511	0	0.00635936	0.0691585	0.0106506
482	0.399267		0.399267	482	0.9646	0.734565	0	0.066954	0.775935	0.133787		0.282905	0	0.0257862	0.298838	0.0515256							482	0.0876	0.06207	0	0.00565754	0.0655657	0.0113048
484	0.395567		0.395567	484	0.9562	0.730951	0	0.0595369	0.760957	0.141386		0.276475	0	0.0225193	0.287825	0.0534779							484	0.0872	0.0609471	0	0.00496423	0.0634491	0.0117888
486	0.388667		0.388667	486	0.9494	0.729244	0	0.0558284	0.706775	0.148885		0.269091	0	0.0206007	0.2608	0.0549386							486	0.0876	0.0606494	0	0.00464311	0.0587807	0.0123824
488	0.3818		0.3818	488	0.9442	0.727437	0	0.0522201	0.665661	0.158284		0.262238	0	0.0188251	0.239968	0.0570607							488	0.0888	0.0609919	0	0.00437839	0.0558124	0.0132713
490	0.372833		0.372833	490	0.939	0.72553	0	0.0467074	0.626357	0.165783		0.254001	0	0.0163518	0.219282	0.0580392							490	0.09	0.0613145	0	0.00394724	0.0529334	0.0140104
492	0.3665		0.3665	492	0.941	0.721915	0	0.0429989	0.590873	0.171383		0.248972	0	0.0148293	0.203778	0.0591059							492	0.09	0.061139	0	0.00364158	0.050041	0.0145144
494	0.358033		0.358033	494	0.943	0.716494	0	0.0392904	0.564636	0.180782		0.241907	0	0.0132654	0.190636	0.0610366							494	0.09	0.0608089	0	0.00333457	0.0479207	0.015343
496	0.350633		0.350633	496	0.9464	0.707158	0	0.0356821	0.546039	0.188281		0.234663	0	0.0118407	0.181197	0.0624791							496	0.0916	0.0613037	0	0.00309329	0.0473363	0.0163221
498	0.341667		0.341667	498	0.9512	0.696014	0	0.0319735	0.534881	0.20138		0.2262	0	0.0103912	0.173833	0.0654471							498	0.0948	0.0627622	0	0.00288317	0.0482323	0.0181592
500	0.332167		0.332167	500	0.956	0.686778	0	0.0283652	0.503116	0.229477		0.218087	0	0.00900742	0.159765	0.0728707							500	0.098	0.0643429	0	0.00265748	0.047136	0.0214992
502	0.3216		0.3216	502	0.9572	0.673728	0	0.0227523	0.456273	0.259274		0.207397	0	0.00700398	0.140457	0.0798138							502	0.0996	0.0642312	0	0.00216914	0.0434997	0.0247184
504	0.310467		0.310467	504	0.9584	0.670113	0	0.019144	0.428327	0.309569		0.199393	0	0.00569633	0.127449	0.0921127							504	0.1012	0.0649944	0	0.00185678	0.0415435	0.0300251
506	0.297233		0.297233	506	0.9592	0.65897	0	0.0154355	0.404001	0.346965		0.187876	0	0.00440076	0.115183	0.098922							506	0.1034	0.0653575	0	0.00153091	0.0400693	0.0344125
508	0.286133		0.286133	508	0.9596	0.647827	0	0.0118272	0.377865	0.414159		0.177876	0	0.00324744	0.103752	0.113717							508	0.1062	0.0660197	0	0.0012053	0.038508	0.0422067
510	0.273433		0.273433	510	0.96	0.636583	0	0.0062602	0.338561	0.466353		0.1671	0	0.00164328	0.0888708	0.122416							510	0.109	0.066612	0	0.000655067	0.035427	0.0487992
512	0.262333		0.262333	512	0.9588	0.62554	0	0.00445715	0.308705	0.554045		0.157339	0	0.00112109	0.0776472	0.139356							512	0.113	0.0677737	0	0.000482907	0.0334465	0.0600276
514	0.2491		0.2491	514	0.9576	0.610581	0	0.0026542	0.286289	0.641636		0.145647	0	0.000633129	0.0682908	0.153055							514	0.117	0.068409	0	0.000297375	0.0320756	0.0718884
516	0.238567		0.238567	516	0.9562	0.599438	0	0.000864087	0.258243	0.682632		0.136742	0	0.000197113	0.0589097	0.15572							516	0.1216	0.069699	0	0.000100471	0.0300269	0.0793723
518	0.227467		0.227467	518	0.9546	0.586287	0	0	0.247085	0.729327		0.127306	0	0	0.0536519	0.158366							518	0.1268	0.070966	0	0	0.029908	0.0882801
520	0.217433		0.217433	520	0.953	0.5641	0	0	0.226578	0.768523		0.116889	0	0	0.0469502	0.159249							520	0.132	0.0709615	0	0	0.0285026	0.0966771
522	0.205267		0.205267	522	0.9618	0.549142	0	0	0.205971	0.820718		0.108415	0	0	0.0406639	0.162031							522	0.138	0.0728867	0	0	0.0273382	0.108933
524	0.195767		0.195767	524	0.9706	0.532376	0	0	0.192903	0.863614		0.101157	0	0	0.0366537	0.164096							524	0.144	0.0744083	0	0	0.0269614	0.120704
526	0.1841		0.1841	526	0.9784	0.517418	0	0	0.172396	0.910309		0.0931991	0	0	0.0310526	0.163968							526	0.1494	0.0756325	0	0	0.0251997	0.133063
528	0.1725		0.1725	528	0.9852	0.500753	0	0	0.157519	0.945705		0.0851015	0	0	0.0267699	0.16072							528	0.1542	0.0760733	0	0	0.02393	0.14367
530	0.159833		0.159833	530	0.992	0.489509	0	0	0.144451	0.975602		0.0776139	0	0	0.0229034	0.154686							530	0.159	0.0772093	0	0	0.022784	0.15388
532	0.148267		0.148267	532	0.992	0.474551	0	0	0.133293	0.994301		0.0697972	0	0	0.0196048	0.146242							532	0.1614	0.0759798	0	0	0.0213414	0.159196
534	0.1377		0.1377	534	0.992	0.457886	0	0	0.120225	1		0.0625465	0	0	0.0164226	0.136598							534	0.1638	0.0744017	0	0	0.0195353	0.16249
536	0.1266		0.1266	536	0.9908	0.437406	0	0	0.105348	0.990701		0.0548661	0	0	0.0132143	0.124269							536	0.1652	0.0715947	0	0	0.0172433	0.162158
538	0.1155		0.1155	538	0.9884	0.422448	0	0	0.0941898	0.981502		0.0482267	0	0	0.0107527	0.112048							538	0.1656	0.0691458	0	0	0.0154169	0.160651
540	0.104933		0.104933	540	0.986	0.405682	0	0	0.0830318	0.976002		0.0419736	0	0	0.00859082	0.100981							540	0.166	0.0664004	0	0	0.0135903	0.159748
542	0.0964667		0.0964667	542	0.9888	0.385202	0	0	0.0736832	0.957404		0.036743	0	0	0.00702836	0.0913232							542	0.1676	0.0638368	0	0	0.012211	0.158664
544	0.0890667		0.0890667	544	0.9916	0.366529	0	0	0.0644351	0.931407		0.0323713	0	0	0.00569081	0.0822605							544	0.1692	0.0614958	0	0	0.0108108	0.15627
546	0.0827		0.0827	546	0.9936	0.351672	0	0	0.0589063	0.905409		0.0288971	0	0	0.00484037	0.0743981							546	0.171	0.059751	0	0	0.0100085	0.153834
548	0.0769		0.0769	548	0.9948	0.334806	0	0	0.0495577	0.877512		0.0256127	0	0	0.00379117	0.0671298							548	0.173	0.0576202	0	0	0.0085289	0.15102
550	0.0721333		0.0721333	550	0.996	0.31804	0	0	0.0459389	0.847615		0.0228495	0	0	0.00330047	0.0608967							550	0.175	0.0554344	0	0	0.00800715	0.147739
552	0.0674		0.0674	552	0.9976	0.303182	0	0	0.0385002	0.814319		0.0203855	0	0	0.00258869	0.0547533							552	0.1758	0.0531715	0	0	0.00675209	0.142814
554	0.0626333		0.0626333	554	0.9992	0.290132	0	0	0.0366908	0.773323		0.0181574	0	0	0.00229623	0.048397							554	0.1766	0.0511962	0	0	0.00647441	0.13646
556	0.0578667		0.0578667	556	0.9958	0.273366	0	0	0.031162	0.736226		0.0157523	0	0	0.00179567	0.042424							556	0.176	0.0479104	0	0	0.00546148	0.129032
558	0.0541667		0.0541667	558	0.9874	0.256601	0	0	0.0293526	0.687831		0.0137241	0	0	0.0015699	0.0367881							558	0.174	0.044086	0	0	0.00504301	0.118175
560	0.0499333		0.0499333	560	0.979	0.237928	0	0	0.0256333	0.628137		0.011631	0	0	0.00125308	0.0307063							560	0.172	0.0400642	0	0	0.00431634	0.105771
562	0.0467667		0.0467667	562	0.975	0.224977	0	0	0.0239244	0.589241		0.0102584	0	0	0.00109089	0.0268679							562	0.1684	0.036939	0	0	0.00392815	0.0967475
564	0.0441333		0.0441333	564	0.971	0.210019	0	0	0.0202051	0.557644		0.00900005	0	0	0.000865857	0.023897							564	0.1648	0.0336074	0	0	0.00323323	0.0892347
566	0.0425667		0.0425667	566	0.9678	0.189539	0	0	0.0164857	0.49995		0.00780826	0	0	0.000679146	0.020596							566	0.1614	0.0296066	0	0	0.00257512	0.0780937
568	0.041		0.041	568	0.9654	0.174581	0	0	0.0128669	0.468353		0.00691016	0	0	0.00050929	0.0185381							568	0.1582	0.0266631	0	0	0.00196511	0.0715298
570	0.0394		0.0394	570	0.963	0.16163	0	0	0.00730931	0.427457		0.00613261	0	0	0.000277331	0.0162187							570	0.155	0.0241258	0	0	0.00109102	0.0638044
572	0.0378		0.0378	572	0.9642	0.146672	0	0	0.00363259	0.39766		0.00534572	0	0	0.000132396	0.0144934							572	0.1522	0.0215243	0	0	0.000533087	0.0583571
574	0.0362		0.0362	574	0.9654	0.129907	0	0	0.00182931	0.358664		0.00453991	0	0	6.39299e-05	0.0125344							574	0.1494	0.0187365	0	0	0.000263843	0.0517304
576	0.0346333		0.0346333	576	0.967	0.109427	0	0	4.01437e-05	0.328867		0.00366475	0	0	1.34443e-06	0.0110139							576	0.1472	0.0155761	0	0	5.71416e-06	0.0468117
578	0.0330667		0.0330667	578	0.969	0.0963759	0	0	0	0.30287		0.00308804	0	0	0	0.00970443							578	0.1456	0.0135973	0	0	0	0.0427308
580	0.0309667		0.0309667	580	0.971	0.0871398	0	0	0	0.278772		0.00262018	0	0	0	0.0083823							580	0.144	0.0121842	0	0	0	0.038979
582	0.0288333		0.0288333	582	0.9598	0.0759964	0	0	0	0.260174		0.00210314	0	0	0	0.00720012							582	0.1424	0.0103868	0	0	0	0.0355594
584	0.0272333		0.0272333	584	0.9486	0.06666	0	0	0	0.241676		0.00172206	0	0	0	0.00624334							584	0.1408	0.0089033	0	0	0	0.0322789
586	0.0267		0.0267	586	0.939	0.0611384	0	0	0	0.223078		0.00153282	0	0	0	0.00559285							586	0.1388	0.00796837	0	0	0	0.0290744
588	0.0267		0.0267	588	0.931	0.049995	0	0	0	0.19708		0.00124276	0	0	0	0.00489896							588	0.1364	0.00634878	0	0	0	0.0250269
590	0.0267		0.0267	590	0.923	0.0482883	0	0	0	0.17608		0.00119002	0	0	0	0.00433934							590	0.134	0.0059724	0	0	0	0.021778
592	0.0267333		0.0267333	592	0.9254	0.040257	0	0	0	0.15508		0.000995919	0	0	0	0.00383654							592	0.1324	0.00493241	0	0	0	0.0190009
594	0.0267667		0.0267667	594	0.9278	0.0322257	0	0	0	0.13408		0.000800296	0	0	0	0.00332977							594	0.1308	0.00391079	0	0	0	0.0162715
596	0.0268		0.0268	596	0.932	0.0241944	0	0	0	0.11308		0.000604317	0	0	0	0.00282447							596	0.1296	0.00292237	0	0	0	0.0136587
598	0.0268		0.0268	598	0.938	0.016163	0	0	0	0.0920803		0.000406313	0	0	0	0.00231475							598	0.1288	0.00195273	0	0	0	0.0111246
600	0.0273333		0.0273333	600	0.944	0.00813171	0	0	0	0.0710803		0.00020982	0	0	0	0.00183406							600	0.128	0.000982571	0	0	0	0.00858877
602	0.0278667		0.0278667	602	0.9464							0	0	0	0	0							602	0.1268
604	0.0284		0.0284	604	0.9488																		604	0.1256
606	0.0284		0.0284	606	0.9508																		606	0.1248
608	0.0284		0.0284	608	0.9524																		608	0.1244
610	0.0284		0.0284	610	0.954																		610	0.124
612	0.0284		0.0284	612	0.9536																		612	0.1224
614	0.0284		0.0284	614	0.9532																		614	0.1208
616	0.0284		0.0284	616	0.9526																		616	0.1192
618	0.0284		0.0284	618	0.9518																		618	0.1176
620	0.0284		0.0284	620	0.951																		620	0.116
622	0.0284		0.0284	622	0.9442																		622	0.1152
624	0.0284		0.0284	624	0.9374																		624	0.1144
626	0.0284		0.0284	626	0.9318																		626	0.1144
628	0.0284		0.0284	628	0.9274																		628	0.1152
630	0.0284		0.0284	630	0.923																		630	0.116
632	0.0284		0.0284	632	0.9246																		632	0.1152
634	0.0289333		0.0289333	634	0.9262																		634	0.1144
636	0.0294667		0.0294667	636	0.929																		636	0.1136
638	0.03		0.03	638	0.933																		638	0.1128
640	0.03		0.03	640	0.937																		640	0.112
642	0.03		0.03	642	0.9314																		642	0.1104
644	0.03		0.03	644	0.9258																		644	0.1088
646	0.03		0.03	646	0.921																		646	0.1066
648	0.03		0.03	648	0.917																		648	0.1038
650	0.03		0.03	650	0.913																		650	0.101
652	0.03		0.03	652	0.9146																		652	0.0998
654	0.03		0.03	654	0.9162																		654	0.0986
656	0.0300333		0.0300333	656	0.9186																		656	0.0982
658	0.0300667		0.0300667	658	0.9218																		658	0.0986
660	0.0301		0.0301	660	0.925																		660	0.099
662	0.0301		0.0301	662	0.933																		662	0.0982
664	0.0301		0.0301	664	0.941																		664	0.0974
666	0.0306333		0.0306333	666	0.9474																		666	0.0966
668	0.0311667		0.0311667	668	0.9522																		668	0.0958
670	0.0317		0.0317	670	0.957																		670	0.095
672	0.0317		0.0317	672	0.953																		672	0.095
674	0.0317		0.0317	674	0.949																		674	0.095
676	0.0317		0.0317	676	0.9438																		676	0.0958
678	0.0317		0.0317	678	0.9374																		678	0.0974
680	0.0317		0.0317	680	0.931																		680	0.099
682	0.0317		0.0317	682	0.913																		682	0.1006
684	0.0311667		0.0311667	684	0.895																		684	0.1022
686	0.0311667		0.0311667	686	0.8794																		686	0.1036
688	0.0311667		0.0311667	688	0.8662																		688	0.1048
690	0.0317		0.0317	690	0.853																		690	0.106
692	0.0317		0.0317	692	0.8554																		692	0.1148
694	0.0317		0.0317	694	0.8578																		694	0.1236
696	0.0317		0.0317	696	0.8596																		696	0.131
698	0.0311667		0.0311667	698	0.8608																		698	0.137
700	0.0309		0.0309	700	0.862																		700	0.143
